# Supplementary material for: Morphological and biochemical responses of tropical seagrasses (Family: Hydrocharitaceae) under colonization of the macroalgae Ulva reticulata Forsskål
Source: PeerJ. 2022 Jan 18;10:e12821. doi: 10.7717/peerj.12821 (PMC8781322; doi:10.7717/peerj.12821)
Supplement: Supplemental Information 1 [file peerj-10-12821-s001.xlsx]

## Sheet: 2a morphometric data
Species: Enhalus acoroides
	Location	LL (cm)	LW(cm)	LSL (cm)	NOL	LL/LW	LL/LSL
1	Beting Merambong A	39.139	0.953	12.642	3	41.0693	3.09595
2	Beting Merambong A	45.692	0.896	16.881	4	50.9955	4.49879
3	Beting Merambong A	75.944	1.234	13.791	3	61.5429	4.44689
4	Beting Merambong A	61.327	1.326	18.486	4	46.2496	3.44239
5	Beting Merambong A	49.081	1.157			42.4209
6	Beting Merambong A	32.593	1.038			31.3998
7	Beting Merambong A	39.803	1.08			36.8546
8	Beting Merambong A	63.636	1.178			54.0204
9	Beting Merambong A	45.67	1.239			36.8604
10	Beting Merambong A	48.264	1.242			38.8599
	Location	LL (cm)	LW(cm)	LSL (cm)	NOL	LL/LW	LL/LSL
1	Beting Merambong C	49.877	1.166	8.138	4	42.7762	6.1289
2	Beting Merambong C	62.602	1.044	8.373	3	59.9636	7.47665
3	Beting Merambong C	62.085	0.947	9.282	3	65.5597	6.68875
4	Beting Merambong C	43.849	0.832	9.08	3	52.7031	4.82919
5	Beting Merambong C	42.354	0.754			56.1724
6	Beting Merambong C	40.736	0.754			54.0265
7	Beting Merambong C	51.75	0.909			56.9307
8	Beting Merambong C	35.041	0.828			42.32
9	Beting Merambong C	32.876	0.645			50.9705
10	Beting Merambong C	30.329	0.612			49.5572
Species: Thalassia hemprichii
	Location	LL (cm)	LW(cm)	LSL (cm)	NOL	LL/LW	LL/LSL
1	Beting Merambong A	16.043	0.647	8.695	3	24.796	1.88232
2	Beting Merambong A	14.249	0.646	8.523	3	22.0573	1.83659
3	Beting Merambong A	22.257	0.606	8.096	4	36.7277	2.52286
4	Beting Merambong A	14.869	0.618	6.648	3	24.0599	2.57576
5	Beting Merambong A	16.772	0.698	6.725	2	24.0287	2.71559
6	Beting Merambong A	17.322	0.681	6.589	3	25.4361	1.92109
7	Beting Merambong A	17.893	0.601	5.817	3	29.772	1.93464
8	Beting Merambong A	1.113	0.701	5.202	3	1.58773	2.61339
9	Beting Merambong A	9.934	0.535	5.6	3	18.5682	2.81461
10	Beting Merambong A	11.175	0.367	5.146	3	30.4496	1.97779
11	Beting Merambong A	10.064	0.597			16.8576
12	Beting Merambong A	14.635	0.562			26.0409
13	Beting Merambong A	11.921	0.328			36.3445
14	Beting Merambong A	14.484	0.366			39.5738
15	Beting Merambong A	10.953	0.562			19.4893
	Location	LL (cm)	LW(cm)	LSL (cm)	NOL	LL/LW	LL/LSL
1	Beting Merambong C	12.714	0.467	5.538	4	27.2248	2.44218
2	Beting Merambong C	13.545	0.454	5.206	5	29.8348	2.87987
3	Beting Merambong C	10.974	0.469	3.155	4	23.3987	2.84783
4	Beting Merambong C	11.594	0.507	6	3	22.8679	1.26867
5	Beting Merambong C	9.086	0.606	5.171	4	14.9934	3.5498
6	Beting Merambong C	9.264	0.535	4.822	4	17.3159	2.3119
7	Beting Merambong C	7.612	0.592	5.154	4	12.8581	2.5681
8	Beting Merambong C	11.473	0.566	6.059	3	20.2703	1.31408
9	Beting Merambong C	18.356	0.587	4.565	4	31.2709	2.89419
10	Beting Merambong C	11.148	0.688	7.513	3	16.2035	1.82723
11	Beting Merambong C	13.236	0.679			19.4934
12	Beting Merambong C	13.996	0.677			20.6736
13	Beting Merambong C	7.032	0.721			9.75312
14	Beting Merambong C	12.682	0.638			19.8777
15	Beting Merambong C	7.962	0.673			11.8306
Species: Halophila major
	Location	LL (mm)	LW (mm)	PL (mm)	IV (mm)	CVA	NOC	LL/LW	LL/PL	½LW/IV
1	Beting Merambong A	34.25	16.46	18.04	0.33	25	50	2.0808	1.89856	24.9394
2	Beting Merambong A	30.51	15.54	18.12	0.33	27	55	1.96332	1.68377	23.5455
3	Beting Merambong A	31.56	16.34	30.74	0.403333	25	55	1.93146	1.02668	20.2562
4	Beting Merambong A	29.46	15.94	29.79	0.366667	24	50	1.84818	0.988922	21.7364
5	Beting Merambong A	33.12	16.25	36.85	0.35	30	50	2.03815	0.898779	23.2143
6	Beting Merambong A	27.93	15.08	17.11	0.52	20	60	1.85212	1.63238	14.5
7	Beting Merambong A	29.82	15.09	18.18	0.45	22	60	1.97614	1.64026	16.7667
8	Beting Merambong A	28.61	13.51	29.38	0.433333	20	55	2.11769	0.973792	15.5885
9	Beting Merambong A	30.2	12.96	30.81	0.463333	20	55	2.33025	0.980201	13.9856
10	Beting Merambong A	28.91	14.51	40.15	0.386667	20	60	1.99242	0.72005	18.7629
11	Beting Merambong A	31.17	16.51	33.9	0.383333	26	55	1.88795	0.919469	21.5348
12	Beting Merambong A	28.93	17.02	33.27	0.323333	23	55	1.69976	0.869552	26.3196
13	Beting Merambong A	23.01	15.03	11.94	0.313333	23	70	1.53094	1.92714	23.984
14	Beting Merambong A	31.36	14.77	29.05	0.353333	27	65	2.12322	1.07952	20.9009
15	Beting Merambong A	30.14	15.07	23.16	0.356667	24	60	2	1.30138	21.1262
16	Beting Merambong A	30	15.44	15.88	0.32	28	60	1.94301	1.88917	24.125
17	Beting Merambong A	28.06	15.48	16.6	0.373333	25	65	1.81266	1.69036	20.7321
18	Beting Merambong A	33.37	16.69	14.97	0.293333	30	65	1.9994	2.22912	28.4489
19	Beting Merambong A	32.64	13.98	13.7	0.313333	27	55	2.33476	2.38248	22.3085
20	Beting Merambong A	30.98	16.88	25.27	0.336667	27	60	1.83531	1.22596	25.0693
21	Beting Merambong A	32.33	15.96	28.86	0.303333	28	60	2.02569	1.12024	26.3077
22	Beting Merambong A	31.25	15.91	29.32	0.383333	26	65	1.96417	1.06583	20.7522
23	Beting Merambong A	29.97	15.06	30.73	0.49	20	50	1.99004	0.975268	15.3673
24	Beting Merambong A	30.66	15.93	28.92	0.523333	22	55	1.92467	1.06017	15.2197
25	Beting Merambong A	28.08	16.22	25.93	0.543333	23	55	1.7312	1.08292	14.9264
26	Beting Merambong A	27.5	13.91	14.57	0.443333	25	55	1.97699	1.88744	15.688
27	Beting Merambong A	26.21	13.79	13.57	0.456667	23	60	1.90065	1.93147	15.0985
28	Beting Merambong A	25.17	12.77	19.93	0.373333	24	60	1.97103	1.26292	17.1027
29	Beting Merambong A	24.49	13.35	20.01	0.413333	22	55	1.83446	1.22389	16.1492
30	Beting Merambong A	27.69	14.22	18.07	0.39	21	65	1.94726	1.53237	18.2308
31	Beting Merambong A	26.17	14.11	18.69	0.353333	22	55	1.85471	1.40021	19.967
32	Beting Merambong A	29.16	13.8	21	0.493333	22	55	2.11304	1.38857	13.9865
33	Beting Merambong A	32.82	14.29	21.4	0.396667	22	60	2.29671	1.53364	18.0126
34	Beting Merambong A	27.88	14.34	28.63	0.443333	22	55	1.94421	0.973804	16.1729
35	Beting Merambong A	30.15	14.25	33.34	0.476667	20	60	2.11579	0.904319	14.9476
36	Beting Merambong A	29.42	12.81	48.07	0.533333	20	55	2.29664	0.612024	12.0094
37	Beting Merambong A	24.37	13.36	21.54	0.323333	22	65	1.8241	1.13138	20.6598
38	Beting Merambong A	24.72	14.22	23.35	0.373333	23	60	1.7384	1.05867	19.0446
39	Beting Merambong A	23.63	12.03	23.68	0.34	20	55	1.96426	0.997889	17.6912
40	Beting Merambong A	25.66	11.97	27.45	0.36	21	60	2.14369	0.934791	16.625
41	Beting Merambong A	30.71	14.65	36.69	0.353333	28	55	2.09625	0.837013	20.7311
42	Beting Merambong A	32.38	17.29	33.44	0.38	28	55	1.87276	0.968301	22.75
43	Beting Merambong A	31.48	16.48	29.69	0.356667	28	60	1.91019	1.06029	23.1028
44	Beting Merambong A	33.56	16.78	34.09	0.38	26	60	2	0.984453	22.0789
45	Beting Merambong A	31.13	15.78	27	0.336667	25	65	1.97275	1.15296	23.4356
46	Beting Merambong A	31.76	15.08	28.41	0.366667	30	55	2.1061	1.11792	20.5636
47	Beting Merambong A	29.19	15.67	35.75	0.476667	24	65	1.8628	0.816503	16.4371
48	Beting Merambong A	27.63	16.1	37.17	0.506667	20	60	1.71615	0.743341	15.8882
49	Beting Merambong A	29.69	14.8	36.73	0.31	24	60	2.00608	0.808331	23.871
50	Beting Merambong A	28.56	16.09	24.1	0.343333	24	60	1.77502	1.18506	23.432
51	Beting Merambong A	26.5	15.81	24.88	0.31	27	60	1.67615	1.06511	25.5
52	Beting Merambong A	32.18	15.64	14.38	0.403333	28	55	2.05754	2.23783	19.3884
53	Beting Merambong A	30.34	15.49	17.45	0.376667	25	65	1.95868	1.73868	20.5619
54	Beting Merambong A	32.12	16.34	20.42	0.403333	26	50	1.96573	1.57297	20.2562
55	Beting Merambong A	30.18	17.01	20.97	0.42	23	60	1.77425	1.4392	20.25
56	Beting Merambong A	31.22	16.47	22.96	0.456667	27	65	1.89557	1.35976	18.0328
57	Beting Merambong A	28.24	15.15	31.94	0.41	25	65	1.86403	0.884158	18.4756
58	Beting Merambong A	26.39	12.98	34.85	0.416667	24	65	2.03313	0.757245	15.576
59	Beting Merambong A	29.56	13.98	35.67	0.453333	20	55	2.11445	0.828708	15.4191
60	Beting Merambong A	30.29	14.98	26.82	0.356667	22	65	2.02203	1.12938	21
61	Beting Merambong A	28.33	13.94	42.35	0.4	26	65	2.03228	0.668949	17.425
62	Beting Merambong A	27.55	14.35	35.87	0.35	28	65	1.91986	0.768051	20.5
63	Beting Merambong A	31.23	14.93	26.84	0.41	27	65	2.09176	1.16356	18.2073
64	Beting Merambong A	29.92	16.41	25.67	0.396667	25	60	1.82328	1.16556	20.6849
65	Beting Merambong A	36.14	16.29	26.74	0.38	32	60	2.21854	1.35153	21.4342
66	Beting Merambong A	30.75	15.03	30.55	0.36	28	70	2.04591	1.00655	20.875
67	Beting Merambong A	34.03	16.54	29.52	0.343333	29	65	2.05744	1.15278	24.0874
68	Beting Merambong A	30.88	16.78	34.25	0.336667	25	75	1.84029	0.901606	24.9208
69	Beting Merambong A	28.41	14.97	34.59	0.346667	24	65	1.8978	0.821336	21.5913
70	Beting Merambong A	34.85	16.47	34.82	0.633333	22	50	2.11597	1.00086	13.0026
71	Beting Merambong A	30.15	15.45	31.67	0.57	23	65	1.95146	0.952005	13.5526
72	Beting Merambong A	28.38	16.08	20.37	0.58	26	75	1.76493	1.39323	13.8621
73	Beting Merambong A	30.38	16.91	20.15	0.62	25	65	1.79657	1.50769	13.6371
74	Beting Merambong A	28.35	15.07	37.85	0.296667	29	70	1.88122	0.749009	25.3989
75	Beting Merambong A	30.75	16.66	25.24	0.31	29	60	1.84574	1.2183	26.871
76	Beting Merambong A	34.36	16.28	26.22	0.31	28	70	2.11057	1.31045	26.2581
	Location	LL (mm)	LW (mm)	PL (mm)	IV (mm)	CVA	NOC	LL/LW	LL/PL	½LW/IV
1	Beting Merambong C	26.22	13.71	28.38	0.29	15	55	1.91247	0.92389	23.6379
2	Beting Merambong C	23.63	14.14	22.29	0.293333	14	60	1.67115	1.06012	24.1023
3	Beting Merambong C	24.13	12.92	27.06	0.276667	16	55	1.86765	0.891722	23.3494
4	Beting Merambong C	25.84	13.29	21.13	0.326667	14	55	1.94432	1.22291	20.3418
5	Beting Merambong C	23.12	13.81	17.41	0.286667	15	60	1.67415	1.32797	24.0872
6	Beting Merambong C	22.64	11.84	26.54	0.373333	15	60	1.91216	0.853052	15.8571
7	Beting Merambong C	19.78	12.44	21.49	0.303333	14	60	1.59003	0.920428	20.5055
8	Beting Merambong C	22.37	10.97	24.63	0.316667	15	60	2.0392	0.908242	17.3211
9	Beting Merambong C	18.86	11.34	17.93	0.383333	13	60	1.66314	1.05187	14.7913
10	Beting Merambong C	24.9	12.06	26.07	0.31	18	60	2.06468	0.955121	19.4516
11	Beting Merambong C	22.9	11.81	23.61	0.32	16	55	1.93903	0.969928	18.4531
12	Beting Merambong C	24.29	15.09	26.82	0.296667	20	60	1.60968	0.905667	25.4326
13	Beting Merambong C	25.06	12.7	26.97	0.263333	16	60	1.97323	0.929181	24.1139
14	Beting Merambong C	22.11	12.25	23.67	0.233333	15	65	1.8049	0.934094	26.25
15	Beting Merambong C	27.99	13.94	24.14	0.333333	16	60	2.00789	1.15949	20.91
16	Beting Merambong C	24.61	14.15	15.07	0.4	16	60	1.73922	1.63305	17.6875
17	Beting Merambong C	22.77	11.89	22.95	0.246667	15	60	1.91505	0.992157	24.1014
18	Beting Merambong C	19.58	10.46	20.84	0.33	13	60	1.87189	0.939539	15.8485
19	Beting Merambong C	19.37	11.3	24.9	0.323333	14	60	1.71416	0.777912	17.4742
20	Beting Merambong C	21.45	11.22	19.31	0.266667	15	60	1.91176	1.11082	21.0375
21	Beting Merambong C	24.4	10.19	10.1	0.3	14	60	2.3945	2.41584	16.9833
22	Beting Merambong C	20.19	10.96	14.96	0.276667	12	60	1.84215	1.3496	19.8072
23	Beting Merambong C	21.76	11.73	24.08	0.286667	15	65	1.85507	0.903654	20.4593
24	Beting Merambong C	19.6	11.91	18.7	0.323333	14	50	1.64568	1.04813	18.4175
25	Beting Merambong C	20.46	12.15	19.91	0.313333	16	65	1.68395	1.02762	19.3883
26	Beting Merambong C	22.41	11.73	24.71	0.283333	15	60	1.91049	0.90692	20.7
27	Beting Merambong C	20.84	10.72	20.82	0.316667	15	70	1.94403	1.00096	16.9263
28	Beting Merambong C	19.38	9.85	18.45	0.306667	15	55	1.96751	1.05041	16.0598
29	Beting Merambong C	16.47	9.14	15.96	0.29	17	60	1.80197	1.03195	15.7586
30	Beting Merambong C	17.83	10.02	22.88	0.286667	15	65	1.77944	0.779283	17.4767
31	Beting Merambong C	19.64	12.07	16.1	0.34	13	60	1.62717	1.21988	17.75
32	Beting Merambong C	21.11	11.21	20.14	0.276667	14	60	1.88314	1.04816	20.259
33	Beting Merambong C	22.76	11.12	15.18	0.283333	12	60	2.04676	1.49934	19.6235
34	Beting Merambong C	21.26	12.18	12.06	0.286667	14	55	1.74548	1.76285	21.2442
35	Beting Merambong C	16.96	8.29	27.37	0.29	15	50	2.04584	0.619657	14.2931
36	Beting Merambong C	15.91	8.31	25.59	0.346667	15	50	1.91456	0.621727	11.9856
37	Beting Merambong C	16.74	9.32	24.75	0.32	14	65	1.79614	0.676364	14.5625
38	Beting Merambong C	15.76	9.46	21.21	0.316667	14	55	1.66596	0.743046	14.9368
39	Beting Merambong C	21.34	11	24.54	0.303333	15	65	1.94	0.869601	18.1319
40	Beting Merambong C	22.16	11.04	26.63	0.31	17	60	2.00725	0.832144	17.8065
41	Beting Merambong C	19.96	11.15	21.28	0.32	13	60	1.79013	0.93797	17.4219
42	Beting Merambong C	21.16	11.12	23.94	0.353333	15	50	1.90288	0.883876	15.7358
43	Beting Merambong C	20.56	10.7	24.63	0.36	13	60	1.9215	0.834754	14.8611
44	Beting Merambong C	19.03	10.45	20.95	0.263333	17	60	1.82105	0.908353	19.8418
45	Beting Merambong C	19.45	11.93	24.44	0.35	14	55	1.63034	0.795827	17.0429
46	Beting Merambong C	22.25	12.33	28.2	0.313333	13	60	1.80454	0.789007	19.6755
47	Beting Merambong C	20.51	11.58	19.98	0.403333	14	50	1.77116	1.02653	14.3554
48	Beting Merambong C	21.9	11.7	16.74	0.386667	13	50	1.87179	1.30824	15.1293
49	Beting Merambong C	21.24	13.03	24.94	0.466667	12	55	1.63008	0.851644	13.9607
50	Beting Merambong C	23.54	12.37	31.82	0.423333	15	55	1.90299	0.739786	14.6102
51	Beting Merambong C	17.8	10.53	18.48	0.246667	14	60	1.69041	0.963203	21.3446
52	Beting Merambong C	20.62	12.6	16.56	0.263333	14	50	1.63651	1.24517	23.9241
53	Beting Merambong C	22.41	11.6	25	0.326667	14	50	1.9319	0.8964	17.7551
54	Beting Merambong C	22.13	11.7	13.04	0.256667	15	55	1.89145	1.69709	22.7922
55	Beting Merambong C	24.99	10.75	10.34	0.27	15	50	2.32465	2.41683	19.9074
56	Beting Merambong C	22.09	11.52	33.56	0.296667	16	60	1.91753	0.658224	19.4157
57	Beting Merambong C	19.93	11.96	27.09	0.28	14	55	1.66639	0.735696	21.3571
58	Beting Merambong C	27.67	12.6	22.5	0.32	15	50	2.19603	1.22978	19.6875
59	Beting Merambong C	24.28	12.72	17.24	0.3	13	55	1.90881	1.40835	21.2
60	Beting Merambong C	24.33	12.38	24.2	0.306667	14	60	1.96527	1.00537	20.1848
61	Beting Merambong C	22.21	12.01	20.92	0.3	20	50	1.84929	1.06166	20.0167
62	Beting Merambong C	24.11	12.17	18.75	0.24	17	50	1.9811	1.28587	25.3542
63	Beting Merambong C	21.92	12.77	15.25	0.27	14	60	1.71652	1.43738	23.6481
64	Beting Merambong C	20.97	12.98	22.07	0.236667	14	55	1.61556	0.950159	27.4225
65	Beting Merambong C	19.26	12.91	17.73	0.276667	15	50	1.49187	1.08629	23.3313
66	Beting Merambong C	19.81	11.69	22.05	0.27	15	65	1.69461	0.898413	21.6481
67	Beting Merambong C	19.92	11.6	22.98	0.31	16	60	1.71724	0.866841	18.7097
68	Beting Merambong C	19.25	11.4	18.15	0.283333	15	60	1.6886	1.06061	20.1176
69	Beting Merambong C	21.3	11.28	24.55	0.36	15	55	1.8883	0.867617	15.6667
70	Beting Merambong C	17.69	8.68	19.79	0.303333	13	60	2.03802	0.893886	14.3077
71	Beting Merambong C	16.25	8.34	17.24	0.296667	12	55	1.94844	0.942575	14.0562
72	Beting Merambong C	19.26	10.75	23.81	0.243333	16	60	1.79163	0.808904	22.089
73	Beting Merambong C	20.49	10.17	25.83	0.263333	16	55	2.01475	0.793264	19.3101
74	Beting Merambong C	16.86	9.83	21.79	0.29	11	50	1.71516	0.773749	16.9483
75	Beting Merambong C	20.21	10.34	24.77	0.34	14	50	1.95455	0.815906	15.2059
76	Beting Merambong C	21.96	11.73	27.3	0.306667	15	55	1.87212	0.804396	19.125
Species: Halophila ovalis
	Location	LL (mm)	LW (mm)	PL (mm)	IV (mm)	CVA	NOC	LL/LW	LL/PL	½LW/IV
1	Beting Merambong A	17.25	7.54	22.28	0.323333	13	50	2.2878	0.774237	11.6598
2	Beting Merambong A	15.79	7.91	23.83	0.333333	15	50	1.99621	0.66261	11.865
3	Beting Merambong A	18.39	10.12	27.69	0.353333	16	50	1.81719	0.664139	14.3208
4	Beting Merambong A	15.82	8.38	24	0.346667	18	50	1.88783	0.659167	12.0865
5	Beting Merambong A	14.67	7.26	20.94	0.29	15	50	2.02066	0.700573	12.5172
6	Beting Merambong A	17.76	7.35	21.69	0.286667	16	50	2.41633	0.818811	12.8198
7	Beting Merambong A	17.7	7.55	20.07	0.333333	16	65	2.34437	0.881913	11.325
8	Beting Merambong A	18.43	8.42	26.2	0.426667	11	65	2.18884	0.703435	9.86719
9	Beting Merambong A	19.75	8.58	30.11	0.406667	15	55	2.30186	0.655928	10.5492
10	Beting Merambong A	15.89	6.16	30.62	0.273333	15	60	2.57955	0.518942	11.2683
11	Beting Merambong A	14.92	7.75	23.65	0.333333	13	50	1.92516	0.630867	11.625
12	Beting Merambong A	17.24	8.34	27.59	0.316667	15	65	2.06715	0.624864	13.1684
13	Beting Merambong A	17.84	8.95	27.54	0.353333	17	60	1.9933	0.647785	12.6651
14	Beting Merambong A	16.2	9.13	26.75	0.31	16	60	1.77437	0.605607	14.7258
15	Beting Merambong A	16.07	9.13	28.2	0.236667	17	65	1.76013	0.569858	19.2887
16	Beting Merambong A	18.54	8.25	16.07	0.263333	16	55	2.24727	1.1537	15.6646
17	Beting Merambong A	16.64	8.28	16.5	0.26	15	50	2.00966	1.00848	15.9231
18	Beting Merambong A	17.76	8.59	33.38	0.306667	11	55	2.06752	0.532055	14.0054
19	Beting Merambong A	17.73	9.76	32.4	0.346667	14	60	1.8166	0.547222	14.0769
20	Beting Merambong A	20.38	9.69	31.27	0.353333	16	55	2.1032	0.651743	13.7123
21	Beting Merambong A	21.29	9.62	22.46	0.32	16	55	2.2131	0.947907	15.0312
22	Beting Merambong A	20.46	9.87	20.85	0.283333	14	55	2.07295	0.981295	17.4176
23	Beting Merambong A	17.36	7.79	32.91	0.236667	14	55	2.2285	0.527499	16.4577
24	Beting Merambong A	20.84	8.4	34.22	0.303333	16	50	2.48095	0.609001	13.8462
25	Beting Merambong A	20.81	10.45	41.49	0.31	16	50	1.99139	0.501567	16.8548
26	Beting Merambong A	23.66	10.88	38.04	0.293333	15	70	2.17463	0.621977	18.5455
27	Beting Merambong A	22.21	10.06	30.21	0.283333	15	65	2.20775	0.735187	17.7529
28	Beting Merambong A	19.05	10.14	22.77	0.253333	16	60	1.8787	0.836627	20.0132
29	Beting Merambong A	19.43	9.66	21.38	0.32	14	60	2.01139	0.908793	15.0938
30	Beting Merambong A	18.5	10.08	22.62	0.306667	16	50	1.83532	0.81786	16.4348
31	Beting Merambong A	19.93	10.29	17.71	0.34	15	60	1.93683	1.12535	15.1324
32	Beting Merambong A	17.83	8.77	16.69	0.253333	13	50	2.03307	1.0683	17.3092
33	Beting Merambong A	18.94	8.14	27.13	0.313333	16	55	2.32678	0.69812	12.9894
34	Beting Merambong A	17.99	7.78	29.05	0.293333	13	60	2.31234	0.619277	13.2614
35	Beting Merambong A	18.74	8.77	34.49	0.3	15	50	2.13683	0.543346	14.6167
36	Beting Merambong A	19.1	10.48	29.22	0.376667	15	60	1.82252	0.653662	13.9115
37	Beting Merambong A	15.56	6.82	30.21	0.306667	14	55	2.28152	0.515061	11.1196
38	Beting Merambong A	13.93	7.1	25.84	0.233333	12	60	1.96197	0.539087	15.2143
39	Beting Merambong A	19.14	9.1	35.91	0.323333	14	50	2.1033	0.532999	14.0722
40	Beting Merambong A	17.44	8.56	37.19	0.366667	13	50	2.03738	0.468943	11.6727
41	Beting Merambong A	21.45	9.8	22.67	0.373333	14	50	2.18878	0.946184	13.125
42	Beting Merambong A	20.62	9.87	21.6	0.3	14	50	2.08916	0.95463	16.45
43	Beting Merambong A	15.7	8.39	18.39	0.276667	14	60	1.87128	0.853725	15.1627
44	Beting Merambong A	16.1	7.71	15.07	0.256667	13	65	2.0882	1.06835	15.0195
45	Beting Merambong A	16.12	9.71	29.39	0.336667	14	65	1.66014	0.548486	14.4208
46	Beting Merambong A	19.02	8.79	27.61	0.253333	15	60	2.16382	0.688881	17.3487
47	Beting Merambong A	18.4	8.39	19.35	0.28	17	70	2.19309	0.950904	14.9821
48	Beting Merambong A	17.64	8.51	17.95	0.313333	14	65	2.07286	0.98273	13.5798
49	Beting Merambong A	22.53	10.9	18.73	0.33	15	50	2.06697	1.20288	16.5152
50	Beting Merambong A	23.74	10.35	18.74	0.26	16	50	2.29372	1.26681	19.9038
51	Beting Merambong A	22.76	10.12	48.96	0.306667	15	50	2.24901	0.464869	16.5
52	Beting Merambong A	21.72	10.54	39.29	0.293333	16	50	2.06072	0.552812	17.9659
53	Beting Merambong A	20.65	6.87	20.62	0.296667	15	50	3.00582	1.00145	11.5787
54	Beting Merambong A	18.54	8.03	20.1	0.29	11	50	2.30884	0.922388	13.8448
55	Beting Merambong A	19.59	10.35	26.4	0.333333	13	60	1.89275	0.742045	15.525
56	Beting Merambong A	19.03	9.18	28.66	0.34	13	50	2.07298	0.663992	13.5
57	Beting Merambong A	18.37	8.57	29.52	0.276667	16	50	2.14352	0.62229	15.488
58	Beting Merambong A	18.2	8.6	16.02	0.343333	16	55	2.11628	1.13608	12.5243
59	Beting Merambong A	19.94	9.7	19.66	0.316667	15	60	2.05567	1.01424	15.3158
60	Beting Merambong A	20.64	10.47	26.61	0.323333	16	55	1.97135	0.775648	16.1907
61	Beting Merambong A	19.16	10.11	27.33	0.36	14	50	1.89515	0.701061	14.0417
62	Beting Merambong A	17.73	9.24	20.96	0.266667	16	55	1.91883	0.845897	17.325
63	Beting Merambong A	17.33	9.26	22.79	0.28	14	60	1.87149	0.760421	16.5357
64	Beting Merambong A	21.09	9.64	25.46	0.266667	15	60	2.18776	0.828358	18.075
65	Beting Merambong A	17.23	8.46	21.38	0.28	12	55	2.03664	0.805893	15.1071
	Location	LL (mm)	LW (mm)	PL (mm)	IV (mm)	CVA	NOC	LL/LW	LL/PL	½LW/IV
1	Beting Merambong C	18.64	7.82	29.86	0.283333	13	63	2.38363	0.624246	13.8
2	Beting Merambong C	16.44	7.02	24.34	0.29	16	50	2.34188	0.675431	12.1034
3	Beting Merambong C	16.71	7.12	30.39	0.206667	15	50	2.34691	0.549852	17.2258
4	Beting Merambong C	14.29	6.47	26.73	0.216667	15	55	2.20866	0.534605	14.9308
5	Beting Merambong C	16.63	7.99	17.85	0.236667	15	60	2.08135	0.931653	16.8803
6	Beting Merambong C	17.43	7.89	21.52	0.216667	16	65	2.20913	0.809944	18.2077
7	Beting Merambong C	16.99	7.63	12.95	0.263333	14	70	2.22674	1.31197	14.4873
8	Beting Merambong C	17.48	7.18	13.78	0.29	16	55	2.43454	1.26851	12.3793
9	Beting Merambong C	15.1	7.28	14.34	0.27	15	52	2.07418	1.053	13.4815
10	Beting Merambong C	13.04	6.57	14.29	0.24	15	60	1.98478	0.912526	13.6875
11	Beting Merambong C	17.19	8.05	14.2	0.243333	16	70	2.1354	1.21056	16.5411
12	Beting Merambong C	18.36	7.79	28.59	0.213333	17	70	2.35687	0.642183	18.2578
13	Beting Merambong C	17.02	7.99	27.35	0.2	17	70	2.13016	0.622303	19.975
14	Beting Merambong C	18.35	7.96	13.58	0.213333	15	55	2.30528	1.35125	18.6562
15	Beting Merambong C	16.17	6.71	18.6	0.23	15	60	2.40984	0.869355	14.587
16	Beting Merambong C	15.23	6.83	16.48	0.17	12	55	2.22987	0.92415	20.0882
17	Beting Merambong C	15.63	6.42	22.88	0.233333	15	60	2.43458	0.683129	13.7571
18	Beting Merambong C	17.48	7.59	29.85	0.246667	16	60	2.30303	0.585595	15.3851
19	Beting Merambong C	18.05	8.25	13.82	0.236667	15	60	2.18788	1.30608	17.4296
20	Beting Merambong C	15.87	5.86	22.9	0.266667	13	60	2.70819	0.693013	10.9875
21	Beting Merambong C	17.19	7.64	15.41	0.303333	13	50	2.25	1.11551	12.5934
22	Beting Merambong C	17.07	8.05	26.92	0.276667	16	60	2.1205	0.634101	14.5482
23	Beting Merambong C	17.92	7.8	28.83	0.253333	14	60	2.29744	0.621575	15.3947
24	Beting Merambong C	20.54	9.45	24.57	0.3	18	60	2.17354	0.835979	15.75
25	Beting Merambong C	19.96	9.23	22.07	0.276667	13	65	2.16251	0.904395	16.6807
26	Beting Merambong C	15.88	6.94	25.41	0.233333	15	70	2.28818	0.624951	14.8714
27	Beting Merambong C	16.8	6.45	26.59	0.206667	15	50	2.60465	0.631816	15.6048
28	Beting Merambong C	16.51	6.79	31.74	0.273333	16	55	2.43152	0.520164	12.4207
29	Beting Merambong C	13.73	6.11	5.05	0.293333	14	65	2.24714	2.71881	10.4148
30	Beting Merambong C	18.6	9.38	24.82	0.226667	13	60	1.98294	0.749396	20.6912
31	Beting Merambong C	18.58	9.04	27.47	0.296667	14	65	2.05531	0.676374	15.236
32	Beting Merambong C	13.65	7.07	22.36	0.243333	12	70	1.93069	0.610465	14.5274
33	Beting Merambong C	13.93	6.21	24.21	0.213333	11	55	2.24316	0.575382	14.5547
34	Beting Merambong C	12.74	5.97	27.74	0.256667	14	60	2.134	0.459265	11.6299
35	Beting Merambong C	18.13	8.12	26.64	0.266667	14	55	2.23276	0.680556	15.225
36	Beting Merambong C	16.81	8.55	24.23	0.336667	14	70	1.96608	0.693768	12.698
37	Beting Merambong C	19.89	8.81	25.47	0.253333	15	65	2.25766	0.780919	17.3882
38	Beting Merambong C	19.69	9.7	25.35	0.283333	16	55	2.0299	0.776726	17.1176
39	Beting Merambong C	17.44	7.02	25.05	0.19	16	65	2.48433	0.696208	18.4737
40	Beting Merambong C	16	7.99	21.4	0.25	14	55	2.0025	0.747664	15.98
41	Beting Merambong C	15.27	5.93	26.03	0.253333	14	65	2.57504	0.586631	11.7039
42	Beting Merambong C	14.18	5.7	24.2	0.256667	13	65	2.48772	0.58595	11.1039
43	Beting Merambong C	17.03	6.76	16.08	0.236667	16	60	2.51923	1.05908	14.2817
44	Beting Merambong C	17.05	6.63	14.2	0.196667	14	60	2.57164	1.2007	16.8559
45	Beting Merambong C	20.32	10.4	27.81	0.19	16	70	1.95385	0.730672	27.3684
46	Beting Merambong C	22.31	8.94	28.95	0.196667	16	50	2.49553	0.770639	22.7288
47	Beting Merambong C	19.01	10.04	29.06	0.28	16	60	1.89343	0.654164	17.9286
48	Beting Merambong C	20.07	9.17	32.06	0.273333	17	55	2.18866	0.626014	16.7744
49	Beting Merambong C	18.29	9.34	21.08	0.243333	12	60	1.95824	0.867647	19.1918
50	Beting Merambong C	19.48	8.56	23.92	0.23	16	55	2.2757	0.814381	18.6087
51	Beting Merambong C	17.78	7.44	27.01	0.226667	15	55	2.38978	0.658275	16.4118
52	Beting Merambong C	18.91	7.71	14.97	0.23	15	63	2.45266	1.26319	16.7609
53	Beting Merambong C	18.41	7.91	15.51	0.226667	14	55	2.32743	1.18698	17.4485
54	Beting Merambong C	17.54	9.16	17.46	0.36	14	65	1.91485	1.00458	12.7222
55	Beting Merambong C	19.19	10	22.51	0.296667	17	70	1.919	0.85251	16.8539
56	Beting Merambong C	12.89	6.48	23.03	0.293333	13	55	1.9892	0.559705	11.0455
57	Beting Merambong C	15.37	6.79	15.78	0.346667	11	60	2.26362	0.974018	9.79327
58	Beting Merambong C	16.13	6.25	14.36	0.273333	13	70	2.5808	1.12326	11.4329
59	Beting Merambong C	17.37	8.4	31.09	0.37	15	70	2.06786	0.558701	11.3514
60	Beting Merambong C	18.36	8.1	30.02	0.343333	15	60	2.26667	0.611592	11.7961
61	Beting Merambong C	18.87	7.44	26.39	0.28	17	55	2.53629	0.715044	13.2857
62	Beting Merambong C	17.02	7.81	15.84	0.35	16	70	2.17926	1.07449	11.1571
63	Beting Merambong C	15.42	7.51	18.23	0.263333	15	65	2.05326	0.845858	14.2595
64	Beting Merambong C	14.95	7.12	13.28	0.263333	16	65	2.09972	1.12575	13.519
65	Beting Merambong C	14.77	6.37	16.72	0.27	16	60	2.31868	0.883373	11.7963
Species: Halophila spinulosa
	location	LL (mm)	LW (mm)	LTL (mm)	LTW (mm)	NOL	LL/LW	LTL/LTW
1	Beting Merambong A	105.56	30.91	17.45	4.53	19	3.41508	3.8521
2	Beting Merambong A	130.75	31.45	17.28	4.37	25	4.15739	3.95423
3	Beting Merambong A	73.46	31.23	16.59	4.2	14	2.35223	3.95
4	Beting Merambong A	133.4	28.93	16.29	3.88	24	4.61113	4.19845
5	Beting Merambong A	80.85	28.45	16.3	4.07	14	2.84183	4.00491
6	Beting Merambong A	88.33	31.18	15.83	3.99	18	2.83291	3.96742
7	Beting Merambong A	52.8	27.99	16.28	4.19	10	1.88639	3.88544
8	Beting Merambong A	70.75	28.8	16.71	4.09	13	2.4566	4.08557
9	Beting Merambong A	69.64	29.87	17.11	4.08	14	2.33144	4.19363
10	Beting Merambong A	80.87	30.45	16.25	3.54	16	2.65583	4.5904
11	Beting Merambong A	86.88	32.44	15	3.63	17	2.67818	4.13223
12	Beting Merambong A	80.94	32.19	15	3.85	14	2.51445	3.8961
13	Beting Merambong A			15.28	4.12			3.70874
14	Beting Merambong A			15.77	4.25			3.71059
15	Beting Merambong A			14.85	4.04			3.67574
16	Beting Merambong A			14.83	3.5			4.23714
17	Beting Merambong A			14.49	3.59			4.03621
18	Beting Merambong A			14.33	3.88			3.6933
19	Beting Merambong A			13.46	3.96			3.39899
20	Beting Merambong A			12.21	4.11			2.9708
21	Beting Merambong A			15.8	3.92			4.03061
22	Beting Merambong A			14.79	3.71			3.98652
23	Beting Merambong A			15.72	3.7			4.24865
24	Beting Merambong A			15.12	3.47			4.35735
25	Beting Merambong A			14.36	3.2			4.4875
26	Beting Merambong A			16.06	3.71			4.32884
27	Beting Merambong A			16.12	3.56			4.52809
28	Beting Merambong A			15.99	3.73			4.28686
29	Beting Merambong A			15.79	3.73			4.23324
30	Beting Merambong A			16.1	3.44			4.68023
31	Beting Merambong A			13.57	2.92			4.64726
32	Beting Merambong A			14.18	2.95			4.80678
33	Beting Merambong A			14.03	3.43			4.09038
34	Beting Merambong A			14.3	3.28			4.35976
35	Beting Merambong A			14.3	3.11			4.59807
36	Beting Merambong A			13.46	3.97			3.39043
37	Beting Merambong A			15.53	3.74			4.15241
38	Beting Merambong A			15.53	3.64			4.26648
39	Beting Merambong A			16.08	3.74			4.29947
40	Beting Merambong A			15.81	3.17			4.98738
41	Beting Merambong A			17.05	3.68			4.63315
42	Beting Merambong A			17.16	3.9			4.4
43	Beting Merambong A			17.14	3.93			4.36132
44	Beting Merambong A			14.97	3.27			4.57798
45	Beting Merambong A			14.26	3.38			4.21893
46	Beting Merambong A			16.85	3.93			4.28753
47	Beting Merambong A			15.89	3.58			4.43855
48	Beting Merambong A			15.27	3.21			4.75701
49	Beting Merambong A			14.88	3.06			4.86275
50	Beting Merambong A			15.21	3.08			4.93831
51	Beting Merambong A			16.42	3.55			4.62535
52	Beting Merambong A			16.47	3.55			4.63944
53	Beting Merambong A			15.52	3.63			4.27548
54	Beting Merambong A			16.02	4.45			3.6
55	Beting Merambong A			15.7	4.23			3.71158
56	Beting Merambong A			15.2	3.2			4.75
57	Beting Merambong A			17.18	4			4.295
58	Beting Merambong A			17.22	4.17			4.1295
59	Beting Merambong A			16.75	4.04			4.14604
60	Beting Merambong A			16.53	3.85			4.29351
61	Beting Merambong A			16.33	4.23			3.86052
62	Beting Merambong A			16.99	4.23			4.01655
63	Beting Merambong A			16.54	3.99			4.14536
64	Beting Merambong A			16.6	4			4.15
65	Beting Merambong A			17.83	4			4.4575
66	Beting Merambong A			16.15	3.94			4.09898
67	Beting Merambong A			15.62	3.47			4.50144
68	Beting Merambong A			15.81	3.71			4.26146
69	Beting Merambong A			16.03	3.94			4.06853
70	Beting Merambong A			16.42	3.87			4.24289
71	Beting Merambong A			17.11	3.95			4.33165
72	Beting Merambong A			16.35	3.84			4.25781
73	Beting Merambong A			15.72	3.46			4.54335
74	Beting Merambong A			15.77	3.73			4.22788
75	Beting Merambong A			15.6	3.57			4.36975
76	Beting Merambong A			16.34	3.78			4.32275
77	Beting Merambong A			16.22	3.52			4.60795
78	Beting Merambong A			16.61	3.5			4.74571
79	Beting Merambong A			15.99	3.44			4.64826
80	Beting Merambong A			15.59	3.87			4.02842
81	Beting Merambong A			16.75	3.61			4.63989
82	Beting Merambong A			17.01	3.77			4.51194
83	Beting Merambong A			17.07	4.05			4.21481
84	Beting Merambong A			17.42	3.92			4.44388
85	Beting Merambong A			17.17	4.15			4.13735
86	Beting Merambong A			14.04	3.19			4.40125
87	Beting Merambong A			15.14	3.98			3.80402
88	Beting Merambong A			15.95	3.7			4.31081
89	Beting Merambong A			15.86	3.83			4.14099
90	Beting Merambong A			14.3	3.85			3.71429
	location	LL (mm)	LW (mm)	LTL (mm)	LTW (mm)	NOL	LL/LW	LTL/LTW
1	Beting Merambong C	61.27	29.73	18.11	4.32	11	2.06088	4.19213
2	Beting Merambong C	83.01	31.53	17.68	4.22	13	2.63273	4.18957
3	Beting Merambong C	89.26	34.03	18.29	3.94	15	2.62298	4.64213
4	Beting Merambong C	111.65	34.06	16.7	4.79	20	3.27804	3.48643
5	Beting Merambong C	106.02	34.33	15.71	4.43	19	3.08826	3.54628
6	Beting Merambong C	113.52	23.81	16.31	4.42	21	4.76774	3.69005
7	Beting Merambong C	62.61	28.8	17.23	4.33	15	2.17396	3.97921
8	Beting Merambong C	87.76	23.9	17.23	4.72	21	3.67197	3.65042
9	Beting Merambong C	88.83	24.24	16.52	3.6	20	3.6646	4.58889
10	Beting Merambong C	77.52	26.66	17.19	4.06	17	2.90773	4.23399
11	Beting Merambong C	68.79	27.97	18.98	4.62	16	2.45942	4.10823
12	Beting Merambong C	63.6	27.22	19.42	4.3	14	2.33652	4.51628
13	Beting Merambong C			18.87	4.57			4.1291
14	Beting Merambong C			18.81	4.42			4.25566
15	Beting Merambong C			17.64	3.87			4.55814
16	Beting Merambong C			17.42	4.43			3.93228
17	Beting Merambong C			17.27	4.42			3.90724
18	Beting Merambong C			17.54	4.33			4.05081
19	Beting Merambong C			17.85	4.72			3.78178
20	Beting Merambong C			17.59	3.6			4.88611
21	Beting Merambong C			17.51	3.77			4.64456
22	Beting Merambong C			16.29	3.96			4.11364
23	Beting Merambong C			15.74	3.93			4.00509
24	Beting Merambong C			17.29	4.58			3.77511
25	Beting Merambong C			15.98	4.34			3.68203
26	Beting Merambong C			15.15	3.66			4.13934
27	Beting Merambong C			16.04	3.57			4.493
28	Beting Merambong C			16.04	2.89			5.55017
29	Beting Merambong C			12.66	3.08			4.11039
30	Beting Merambong C			14.78	3.2			4.61875
31	Beting Merambong C			13.16	3.14			4.19108
32	Beting Merambong C			13.86	3.21			4.31776
33	Beting Merambong C			14.78	3.53			4.18697
34	Beting Merambong C			15.05	3.57			4.21569
35	Beting Merambong C			14.26	3.67			3.88556
36	Beting Merambong C			15.16	3.2			4.7375
37	Beting Merambong C			15.06	3.1			4.85806
38	Beting Merambong C			14.96	3.54			4.22599
39	Beting Merambong C			13.8	2.77			4.98195
40	Beting Merambong C			13.24	2.92			4.53425
41	Beting Merambong C			13.5	3.06			4.41176
42	Beting Merambong C			13.2	2.96			4.45946
43	Beting Merambong C			13.08	2.82			4.6383
44	Beting Merambong C			12.38	2.97			4.16835
45	Beting Merambong C			12.72	2.85			4.46316
46	Beting Merambong C			12.21	2.85			4.28421
47	Beting Merambong C			12.5	2.71			4.61255
48	Beting Merambong C			12.19	2.56			4.76172
49	Beting Merambong C			12.77	2.41			5.29876
50	Beting Merambong C			12.66	2.4			5.275
51	Beting Merambong C			13.38	2.98			4.48993
52	Beting Merambong C			12.56	2.76			4.55072
53	Beting Merambong C			12.74	3.1			4.10968
54	Beting Merambong C			12.11	2.76			4.38768
55	Beting Merambong C			11.63	2.9			4.01034
56	Beting Merambong C			13.47	2.5			5.388
57	Beting Merambong C			14.43	2.46			5.86585
58	Beting Merambong C			13.81	2.59			5.33205
59	Beting Merambong C			12.73	2.42			5.26033
60	Beting Merambong C			12.05	2.52			4.78175
61	Beting Merambong C			13.61	3.25			4.18769
62	Beting Merambong C			12.88	3.46			3.72254
63	Beting Merambong C			11.25	2.86			3.93357
64	Beting Merambong C			10.77	2.75			3.91636
65	Beting Merambong C			14.4	2.72			5.29412
66	Beting Merambong C			13.57	2.51			5.40637
67	Beting Merambong C			13.81	2.92			4.72945
68	Beting Merambong C			13.67	2.92			4.68151
69	Beting Merambong C			13.48	2.89			4.66436
70	Beting Merambong C			12.47	2.66			4.68797
71	Beting Merambong C			14.03	3.33			4.21321
72	Beting Merambong C			14.11	3.4			4.15
73	Beting Merambong C			13.37	3.37			3.96736
74	Beting Merambong C			14.27	3.5			4.07714
75	Beting Merambong C			14.53	3.45			4.21159
76	Beting Merambong C			14.65	3.28			4.46646
77	Beting Merambong C			13.44	3.35			4.01194
78	Beting Merambong C			13.39	3.23			4.14551
79	Beting Merambong C			14.14	2.61			5.41762
80	Beting Merambong C			14.09	3.05			4.61967
81	Beting Merambong C			14.58	3.35			4.35224
82	Beting Merambong C			15.4	3.4			4.52941
83	Beting Merambong C			15.13	3.69			4.10027
84	Beting Merambong C			14.88	3.59			4.14485
85	Beting Merambong C			13.76	3.19			4.31348
86	Beting Merambong C			14.5	3.19			4.54545
87	Beting Merambong C			15.02	3.15			4.76825
88	Beting Merambong C			14.79	3.45			4.28696
89	Beting Merambong C			14.19	2.68			5.29478
90	Beting Merambong C			13.77	2.58			5.33721

## Sheet: 2b morphometric stat test resul
	Species: Enhalus acoroides
	XLSTAT 2014.5.03 - Descriptive statistics - on 7/27/2018 at 11:55:35 AM
	Quantitative data: Workbook = DI DATA FOR PEERJ.xlsx / Sheet = Leaf dimensions data / Range = 'Leaf dimensions data'!$C$2:$H$22 / 20 rows and 6 columns
	Subsamples: Workbook = DI DATA FOR PEERJ.xlsx / Sheet = Leaf dimensions data / Range = 'Leaf dimensions data'!$B$2:$B$22 / 20 rows and 1 column
	Descriptive statistics (Quantitative data):
	Sample	No. of observations	No. of missing values	Minimum	Maximum	Mean	Standard deviation (n-1)	Skewness (Pearson)	Kurtosis (Pearson)	Standard error of the mean
	LL (cm) | Location-Beting Merambong A	10	0	32.593	75.944	50.1149	13.1374	0.678386	-0.450356	4.1544
	LL (cm) | Location-Beting Merambong C	10	0	30.329	62.602	45.1499	11.3469	0.34616	-1.06927	3.58821
	LW(cm) | Location-Beting Merambong A	10	0	0.896	1.326	1.1343	0.138866	-0.438105	-0.972256	0.0439133
	LW(cm) | Location-Beting Merambong C	10	0	0.612	1.166	0.8491	0.172653	0.382677	-0.680826	0.0545978
	LSL (cm) | Location-Beting Merambong A	4	0	12.642	18.486	15.45	2.70199	0.0820927	-1.67504	1.35099
	LSL (cm) | Location-Beting Merambong C	4	0	8.138	9.282	8.71825	0.54911	-0.0232704	-1.79889	0.274555
	NOL | Location-Beting Merambong A	4	0	3	4	3.5	0.57735	1.24141e-17	-2	0.288675
	NOL | Location-Beting Merambong C	4	0	3	4	3.25	0.5	1.1547	-0.666667	0.25
	LL/LW | Location-Beting Merambong A	10	0	31.3998	61.5429	44.0273	9.1921	0.573372	-0.613894	2.9068
	LL/LW | Location-Beting Merambong C	10	0	42.32	65.5597	53.098	7.20615	-0.0190275	-0.634573	2.27878
	LL/LSL | Location-Beting Merambong A	4	0	3.09595	4.49879	3.871	0.7095	-0.114144	-1.84258	0.35475
	LL/LSL | Location-Beting Merambong C	4	0	4.82919	7.47665	6.28087	1.11456	-0.357252	-1.12396	0.557281
	XLSTAT 2014.5.03 - Two-sample t-test and z-test - on 7/27/2018 at 11:56:13 AM
	Sample 1: Workbook = DI DATA FOR PEERJ.xlsx / Sheet = Leaf dimensions data / Range = 'Leaf dimensions data'!$C$2:$C$12 / 10 rows and 1 column
	Sample 2: Workbook = DI DATA FOR PEERJ.xlsx / Sheet = Leaf dimensions data / Range = 'Leaf dimensions data'!$C$13:$C$23 / 10 rows and 1 column
	Hypothesized difference (D): 0
	Significance level (%): 5
	Summary statistics:
	Variable	Observations	Obs. with missing data	Obs. without missing data	Minimum	Maximum	Mean	Std. deviation
	LL (cm)	10	0	10	32.593	75.944	50.1149	13.1374
	LL (cm)	10	0	10	30.329	62.602	45.1499	11.3469
	t-test for two paired samples / Two-tailed test:
	95% confidence interval on the difference between the means:
	-6.2438	16.1738
	Difference	4.965
	t (Observed value)	1.00203
	|t| (Critical value)	2.26216
	DF	9
	p-value (Two-tailed)	0.342505
	alpha	0.05
	Test interpretation:
	H0: The difference between the means is equal to 0.
	Ha: The difference between the means is different from 0.
	As the computed p-value is greater than the significance level alpha=0.05, one cannot reject the null hypothesis H0.
	The risk to reject the null hypothesis H0 while it is true is 34.25%.
	XLSTAT 2014.5.03 - Two-sample t-test and z-test - on 7/27/2018 at 12:14:19 PM
	Sample 1: Workbook = DI DATA FOR PEERJ.xlsx / Sheet = Leaf dimensions data / Range = 'Leaf dimensions data'!$D$2:$D$12 / 10 rows and 1 column
	Sample 2: Workbook = DI DATA FOR PEERJ.xlsx / Sheet = Leaf dimensions data / Range = 'Leaf dimensions data'!$D$13:$D$23 / 10 rows and 1 column
	Hypothesized difference (D): 0
	Significance level (%): 5
	Population variances for the t-test: Assume equality
	Summary statistics:
	Variable	Observations	Obs. with missing data	Obs. without missing data	Minimum	Maximum	Mean	Std. deviation
	LW(cm)	10	0	10	0.896	1.326	1.1343	0.138866
	LW(cm)(2)	10	0	10	0.612	1.166	0.8491	0.172653
	t-test for two independent samples / Two-tailed test:
	95% confidence interval on the difference between the means:
	0.137996	0.432404
	Difference	0.2852
	t (Observed value)	4.07042
	|t| (Critical value)	2.10092
	DF	18
	p-value (Two-tailed)	0.00071795
	alpha	0.05
	Test interpretation:
	H0: The difference between the means is equal to 0.
	Ha: The difference between the means is different from 0.
	As the computed p-value is lower than the significance level alpha=0.05, one should reject the null hypothesis H0, and accept the alternative hypothesis Ha.
	The risk to reject the null hypothesis H0 while it is true is lower than 0.07%.
	XLSTAT 2014.5.03 - Two-sample t-test and z-test - on 7/27/2018 at 12:15:51 PM
	Sample 1: Workbook = DI DATA FOR PEERJ.xlsx / Sheet = Leaf dimensions data / Range = 'Leaf dimensions data'!$E$2:$E$6 / 4 rows and 1 column
	Sample 2: Workbook = DI DATA FOR PEERJ.xlsx / Sheet = Leaf dimensions data / Range = 'Leaf dimensions data'!$E$13:$E$17 / 4 rows and 1 column
	Hypothesized difference (D): 0
	Significance level (%): 5
	Population variances for the t-test: Assume equality
	Summary statistics:
	Variable	Observations	Obs. with missing data	Obs. without missing data	Minimum	Maximum	Mean	Std. deviation
	LSL (cm)	4	0	4	12.642	18.486	15.45	2.70199
	LSL (cm)(2)	4	0	4	8.138	9.282	8.71825	0.54911
	t-test for two independent samples / Two-tailed test:
	95% confidence interval on the difference between the means:
	3.35748	10.106
	Difference	6.73175
	t (Observed value)	4.883
	|t| (Critical value)	2.44759
	DF	6
	p-value (Two-tailed)	0.00275785
	alpha	0.05
	Test interpretation:
	H0: The difference between the means is equal to 0.
	Ha: The difference between the means is different from 0.
	As the computed p-value is lower than the significance level alpha=0.05, one should reject the null hypothesis H0, and accept the alternative hypothesis Ha.
	The risk to reject the null hypothesis H0 while it is true is lower than 0.28%.
	XLSTAT 2014.5.03 - Two-sample t-test and z-test - on 7/27/2018 at 12:16:31 PM
	Sample 1: Workbook = DI DATA FOR PEERJ.xlsx / Sheet = Leaf dimensions data / Range = 'Leaf dimensions data'!$F$2:$F$6 / 4 rows and 1 column
	Sample 2: Workbook = DI DATA FOR PEERJ.xlsx / Sheet = Leaf dimensions data / Range = 'Leaf dimensions data'!$F$13:$F$17 / 4 rows and 1 column
	Hypothesized difference (D): 0
	Significance level (%): 5
	Population variances for the t-test: Assume equality
	Summary statistics:
	Variable	Observations	Obs. with missing data	Obs. without missing data	Minimum	Maximum	Mean	Std. deviation
	NOL	4	0	4	3	4	3.5	0.57735
	NOL(2)	4	0	4	3	4	3.25	0.5
	t-test for two independent samples / Two-tailed test:
	95% confidence interval on the difference between the means:
	-0.684688	1.18469
	Difference	0.25
	t (Observed value)	0.654654
	|t| (Critical value)	2.44759
	DF	6
	p-value (Two-tailed)	0.536963
	alpha	0.05
	Test interpretation:
	H0: The difference between the means is equal to 0.
	Ha: The difference between the means is different from 0.
	As the computed p-value is greater than the significance level alpha=0.05, one cannot reject the null hypothesis H0.
	The risk to reject the null hypothesis H0 while it is true is 53.70%.
	XLSTAT 2014.5.03 - Two-sample t-test and z-test - on 7/27/2018 at 12:17:37 PM
	Sample 1: Workbook = DI DATA FOR PEERJ.xlsx / Sheet = Leaf dimensions data / Range = 'Leaf dimensions data'!$G$2:$G$12 / 10 rows and 1 column
	Sample 2: Workbook = DI DATA FOR PEERJ.xlsx / Sheet = Leaf dimensions data / Range = 'Leaf dimensions data'!$G$13:$G$23 / 10 rows and 1 column
	Hypothesized difference (D): 0
	Significance level (%): 5
	Population variances for the t-test: Assume equality
	Summary statistics:
	Variable	Observations	Obs. with missing data	Obs. without missing data	Minimum	Maximum	Mean	Std. deviation
	LL/LW	10	0	10	31.3998	61.5429	44.0273	9.1921
	LL/LW(2)	10	0	10	42.32	65.5597	53.098	7.20615
	t-test for two independent samples / Two-tailed test:
	95% confidence interval on the difference between the means:
	-16.8305	-1.31079
	Difference	-9.07066
	t (Observed value)	-2.45581
	|t| (Critical value)	2.10092
	DF	18
	p-value (Two-tailed)	0.0244482
	alpha	0.05
	Test interpretation:
	H0: The difference between the means is equal to 0.
	Ha: The difference between the means is different from 0.
	As the computed p-value is lower than the significance level alpha=0.05, one should reject the null hypothesis H0, and accept the alternative hypothesis Ha.
	The risk to reject the null hypothesis H0 while it is true is lower than 2.44%.
	XLSTAT 2014.5.03 - Two-sample t-test and z-test - on 7/27/2018 at 12:18:24 PM
	Sample 1: Workbook = DI DATA FOR PEERJ.xlsx / Sheet = Leaf dimensions data / Range = 'Leaf dimensions data'!$H$2:$H$6 / 4 rows and 1 column
	Sample 2: Workbook = DI DATA FOR PEERJ.xlsx / Sheet = Leaf dimensions data / Range = 'Leaf dimensions data'!$H$13:$H$17 / 4 rows and 1 column
	Hypothesized difference (D): 0
	Significance level (%): 5
	Population variances for the t-test: Assume equality
	Summary statistics:
	Variable	Observations	Obs. with missing data	Obs. without missing data	Minimum	Maximum	Mean	Std. deviation
	LL/LSL	4	0	4	3.09595	4.49879	3.871	0.7095
	LL/LSL(2)	4	0	4	4.82919	7.47665	6.28087	1.11456
	t-test for two independent samples / Two-tailed test:
	95% confidence interval on the difference between the means:
	-4.02678	-0.792963
	Difference	-2.40987
	t (Observed value)	-3.64793
	|t| (Critical value)	2.44759
	DF	6
	p-value (Two-tailed)	0.0107328
	alpha	0.05
	Test interpretation:
	H0: The difference between the means is equal to 0.
	Ha: The difference between the means is different from 0.
	As the computed p-value is lower than the significance level alpha=0.05, one should reject the null hypothesis H0, and accept the alternative hypothesis Ha.
	The risk to reject the null hypothesis H0 while it is true is lower than 1.07%.
	Species: Thalassia hemprichii
	XLSTAT 2014.5.03 - Descriptive statistics - on 7/27/2018 at 12:32:21 PM
	Quantitative data: Workbook = DI DATA FOR PEERJ.xlsx / Sheet = Leaf dimensions data / Range = 'Leaf dimensions data'!$C$26:$H$56 / 30 rows and 6 columns
	Subsamples: Workbook = DI DATA FOR PEERJ.xlsx / Sheet = Leaf dimensions data / Range = 'Leaf dimensions data'!$B$26:$B$56 / 30 rows and 1 column
	Descriptive statistics (Quantitative data):
	Sample	No. of observations	No. of missing values	Minimum	Maximum	Mean	Standard deviation (n-1)	Skewness (Pearson)	Kurtosis (Pearson)	Standard error of the mean
	LL (cm) | Location-Beting Merambong A	15	0	1.113	22.257	13.5789	4.81596	-0.812477	1.39981	1.24348
	LL (cm) | Location-Beting Merambong C	15	0	7.032	18.356	11.3783	2.95095	0.523359	0.22897	0.761932
	LW(cm) | Location-Beting Merambong A	15	0	0.328	0.701	0.567667	0.121161	-0.948482	-0.360256	0.0312838
	LW(cm) | Location-Beting Merambong C	15	0	0.454	0.721	0.5906	0.0888287	-0.196151	-1.27161	0.0229355
	LSL (cm) | Location-Beting Merambong A	10	0	5.146	8.695	6.7041	1.32984	0.367935	-1.28286	0.420532
	LSL (cm) | Location-Beting Merambong C	10	0	3.155	7.513	5.3183	1.1271	0.0509021	0.519375	0.356422
	NOL | Location-Beting Merambong A	10	0	2	4	3	0.471405	-4.01542e-16	2	0.149071
	NOL | Location-Beting Merambong C	10	0	3	5	3.8	0.632456	0.111111	-0.444444	0.2
	LL/LW | Location-Beting Merambong A	15	0	1.58773	39.5738	25.0526	9.36952	-0.682017	0.884036	2.4192
	LL/LW | Location-Beting Merambong C	15	0	9.75312	31.2709	19.8578	6.3564	0.253227	-0.758236	1.64121
	LL/LSL | Location-Beting Merambong A	10	0	1.83659	2.81461	2.27946	0.398237	0.092516	-1.8018	0.125934
	LL/LSL | Location-Beting Merambong C	10	0	1.26867	3.5498	2.39039	0.731906	-0.278465	-0.849141	0.231449
	XLSTAT 2014.5.03 - Two-sample t-test and z-test - on 7/27/2018 at 12:38:13 PM
	Sample 1: Workbook = DI DATA FOR PEERJ.xlsx / Sheet = Leaf dimensions data / Range = 'Leaf dimensions data'!$C$26:$C$41 / 15 rows and 1 column
	Sample 2: Workbook = DI DATA FOR PEERJ.xlsx / Sheet = Leaf dimensions data / Range = 'Leaf dimensions data'!$C$42:$C$57 / 15 rows and 1 column
	Hypothesized difference (D): 0
	Significance level (%): 5
	Population variances for the t-test: Assume equality
	Summary statistics:
	Variable	Observations	Obs. with missing data	Obs. without missing data	Minimum	Maximum	Mean	Std. deviation
	LL (cm)	15	0	15	1.113	22.257	13.5789	4.81596
	LL (cm)(2)	15	0	15	7.032	18.356	11.3783	2.95095
	t-test for two independent samples / Two-tailed test:
	95% confidence interval on the difference between the means:
	-0.786618	5.18795
	Difference	2.20067
	t (Observed value)	1.50902
	|t| (Critical value)	2.04841
	DF	28
	p-value (Two-tailed)	0.142497
	alpha	0.05
	Test interpretation:
	H0: The difference between the means is equal to 0.
	Ha: The difference between the means is different from 0.
	As the computed p-value is greater than the significance level alpha=0.05, one cannot reject the null hypothesis H0.
	The risk to reject the null hypothesis H0 while it is true is 14.25%.
	XLSTAT 2014.5.03 - Two-sample t-test and z-test - on 7/27/2018 at 12:38:52 PM
	Sample 1: Workbook = DI DATA FOR PEERJ.xlsx / Sheet = Leaf dimensions data / Range = 'Leaf dimensions data'!$D$26:$D$41 / 15 rows and 1 column
	Sample 2: Workbook = DI DATA FOR PEERJ.xlsx / Sheet = Leaf dimensions data / Range = 'Leaf dimensions data'!$D$42:$D$57 / 15 rows and 1 column
	Hypothesized difference (D): 0
	Significance level (%): 5
	Population variances for the t-test: Assume equality
	Summary statistics:
	Variable	Observations	Obs. with missing data	Obs. without missing data	Minimum	Maximum	Mean	Std. deviation
	LW(cm)	15	0	15	0.328	0.701	0.567667	0.121161
	LW(cm)(2)	15	0	15	0.454	0.721	0.5906	0.0888287
	t-test for two independent samples / Two-tailed test:
	95% confidence interval on the difference between the means:
	-0.102392	0.0565256
	Difference	-0.0229333
	t (Observed value)	-0.591209
	|t| (Critical value)	2.04841
	DF	28
	p-value (Two-tailed)	0.559124
	alpha	0.05
	Test interpretation:
	H0: The difference between the means is equal to 0.
	Ha: The difference between the means is different from 0.
	As the computed p-value is greater than the significance level alpha=0.05, one cannot reject the null hypothesis H0.
	The risk to reject the null hypothesis H0 while it is true is 55.91%.
	Sample 1: Workbook = DI DATA FOR PEERJ.xlsx / Sheet = Leaf dimensions data / Range = 'Leaf dimensions data'!$E$26:$E$36 / 10 rows and 1 column
	Sample 2: Workbook = DI DATA FOR PEERJ.xlsx / Sheet = Leaf dimensions data / Range = 'Leaf dimensions data'!$E$42:$E$52 / 10 rows and 1 column
	Hypothesized difference (D): 0
	Significance level (%): 5
	Population variances for the t-test: Assume equality
	Summary statistics:
	Variable	Observations	Obs. with missing data	Obs. without missing data	Minimum	Maximum	Mean	Std. deviation
	LSL (cm)	10	0	10	5.146	8.695	6.7041	1.32984
	LSL (cm)(2)	10	0	10	3.155	7.513	5.3183	1.1271
	t-test for two independent samples / Two-tailed test:
	95% confidence interval on the difference between the means:
	0.227653	2.54395
	Difference	1.3858
	t (Observed value)	2.51389
	|t| (Critical value)	2.10092
	DF	18
	p-value (Two-tailed)	0.0216725
	alpha	0.05
	Test interpretation:
	H0: The difference between the means is equal to 0.
	Ha: The difference between the means is different from 0.
	As the computed p-value is lower than the significance level alpha=0.05, one should reject the null hypothesis H0, and accept the alternative hypothesis Ha.
	The risk to reject the null hypothesis H0 while it is true is lower than 2.17%.
	XLSTAT 2014.5.03 - Two-sample t-test and z-test - on 7/27/2018 at 12:41:34 PM
	Sample 1: Workbook = DI DATA FOR PEERJ.xlsx / Sheet = Leaf dimensions data / Range = 'Leaf dimensions data'!$F$26:$F$36 / 10 rows and 1 column
	Sample 2: Workbook = DI DATA FOR PEERJ.xlsx / Sheet = Leaf dimensions data / Range = 'Leaf dimensions data'!$F$42:$F$52 / 10 rows and 1 column
	Hypothesized difference (D): 0
	Significance level (%): 5
	Population variances for the t-test: Assume equality
	Summary statistics:
	Variable	Observations	Obs. with missing data	Obs. without missing data	Minimum	Maximum	Mean	Std. deviation
	NOL	10	0	10	2	4	3	0.471405
	NOL(2)	10	0	10	3	5	3.8	0.632456
	t-test for two independent samples / Two-tailed test:
	95% confidence interval on the difference between the means:
	-1.32406	-0.275938
	Difference	-0.8
	t (Observed value)	-3.20713
	|t| (Critical value)	2.10092
	DF	18
	p-value (Two-tailed)	0.00488525
	alpha	0.05
	Test interpretation:
	H0: The difference between the means is equal to 0.
	Ha: The difference between the means is different from 0.
	As the computed p-value is lower than the significance level alpha=0.05, one should reject the null hypothesis H0, and accept the alternative hypothesis Ha.
	The risk to reject the null hypothesis H0 while it is true is lower than 0.49%.
	XLSTAT 2014.5.03 - Two-sample t-test and z-test - on 7/27/2018 at 12:42:14 PM
	Sample 1: Workbook = DI DATA FOR PEERJ.xlsx / Sheet = Leaf dimensions data / Range = 'Leaf dimensions data'!$G$26:$G$41 / 15 rows and 1 column
	Sample 2: Workbook = DI DATA FOR PEERJ.xlsx / Sheet = Leaf dimensions data / Range = 'Leaf dimensions data'!$G$42:$G$57 / 15 rows and 1 column
	Hypothesized difference (D): 0
	Significance level (%): 5
	Population variances for the t-test: Assume equality
	Summary statistics:
	Variable	Observations	Obs. with missing data	Obs. without missing data	Minimum	Maximum	Mean	Std. deviation
	LL/LW	15	0	15	1.58773	39.5738	25.0526	9.36952
	LL/LW(2)	15	0	15	9.75312	31.2709	19.8578	6.3564
	t-test for two independent samples / Two-tailed test:
	95% confidence interval on the difference between the means:
	-0.793415	11.1831
	Difference	5.19485
	t (Observed value)	1.777
	|t| (Critical value)	2.04841
	DF	28
	p-value (Two-tailed)	0.0864342
	alpha	0.05
	Test interpretation:
	H0: The difference between the means is equal to 0.
	Ha: The difference between the means is different from 0.
	As the computed p-value is greater than the significance level alpha=0.05, one cannot reject the null hypothesis H0.
	The risk to reject the null hypothesis H0 while it is true is 8.64%.
	XLSTAT 2014.5.03 - Two-sample t-test and z-test - on 7/27/2018 at 12:42:49 PM
	Sample 1: Workbook = DI DATA FOR PEERJ.xlsx / Sheet = Leaf dimensions data / Range = 'Leaf dimensions data'!$H$26:$H$36 / 10 rows and 1 column
	Sample 2: Workbook = DI DATA FOR PEERJ.xlsx / Sheet = Leaf dimensions data / Range = 'Leaf dimensions data'!$H$42:$H$52 / 10 rows and 1 column
	Hypothesized difference (D): 0
	Significance level (%): 5
	Population variances for the t-test: Assume equality
	Summary statistics:
	Variable	Observations	Obs. with missing data	Obs. without missing data	Minimum	Maximum	Mean	Std. deviation
	LL/LSL	10	0	10	1.83659	2.81461	2.27946	0.398237
	LL/LSL(2)	10	0	10	1.26867	3.5498	2.39039	0.731906
	t-test for two independent samples / Two-tailed test:
	95% confidence interval on the difference between the means:
	-0.664497	0.442654
	Difference	-0.110922
	t (Observed value)	-0.420968
	|t| (Critical value)	2.10092
	DF	18
	p-value (Two-tailed)	0.678762
	alpha	0.05
	Test interpretation:
	H0: The difference between the means is equal to 0.
	Ha: The difference between the means is different from 0.
	As the computed p-value is greater than the significance level alpha=0.05, one cannot reject the null hypothesis H0.
	The risk to reject the null hypothesis H0 while it is true is 67.88%.
	Species: Halophila major
	XLSTAT 2014.5.03 - Descriptive statistics - on 7/27/2018 at 12:54:29 PM
	Quantitative data: Workbook = DI DATA FOR PEERJ.xlsx / Sheet = Leaf dimensions data / Range = 'Leaf dimensions data'!$C$59:$K$211 / 152 rows and 9 columns
	Subsamples: Workbook = DI DATA FOR PEERJ.xlsx / Sheet = Leaf dimensions data / Range = 'Leaf dimensions data'!$B$59:$B$211 / 152 rows and 1 column
	Descriptive statistics (Quantitative data):
	Sample	No. of observations	No. of missing values	Minimum	Maximum	Mean	Standard deviation (n-1)	Skewness (Pearson)	Kurtosis (Pearson)	Standard error of the mean
	LL (mm) | Location-Beting Merambong A	76	0	23.01	36.14	29.7228	2.67519	-0.254447	0.0448067	0.306865
	LL (mm) | Location-Beting Merambong C	76	0	15.76	27.99	21.2621	2.65911	0.109751	-0.0998024	0.305021
	LW (mm) | Location-Beting Merambong A	76	0	11.97	17.29	15.205	1.26633	-0.549034	-0.40797	0.145258
	LW (mm) | Location-Beting Merambong C	76	0	8.29	15.09	11.5408	1.37318	-0.211311	0.327519	0.157515
	PL (mm) | Location-Beting Merambong A	76	0	11.94	48.07	26.8432	7.73144	0.11756	-0.520671	0.886857
	PL (mm) | Location-Beting Merambong C	76	0	10.1	33.56	21.7534	4.65647	-0.280764	0.0138142	0.534134
	IV (mm) | Location-Beting Merambong A	76	0	0.293333	0.633333	0.398333	0.0776783	1.08556	0.716533	0.00891032
	IV (mm) | Location-Beting Merambong C	76	0	0.233333	0.466667	0.30693	0.0435389	1.07942	1.7813	0.00499425
	CVA | Location-Beting Merambong A	76	0	20	32	24.6184	3.01979	0.141418	-0.818497	0.346394
	CVA | Location-Beting Merambong C	76	0	11	20	14.6974	1.57497	0.776476	2.09377	0.180661
	NOC | Location-Beting Merambong A	76	0	50	75	60.0658	5.74418	0.292934	-0.198744	0.658903
	NOC | Location-Beting Merambong C	76	0	50	70	57.4342	4.79537	-0.0992998	-0.551377	0.550067
	LL/LW | Location-Beting Merambong A	76	0	1.53094	2.33476	1.95959	0.152465	0.15645	0.417882	0.0174889
	LL/LW | Location-Beting Merambong C	76	0	1.49187	2.3945	1.84837	0.163946	0.56304	0.993555	0.0188059
	LL/PL | Location-Beting Merambong A	76	0	0.612024	2.38248	1.20861	0.392868	1.03378	0.546489	0.045065
	LL/PL | Location-Beting Merambong C	76	0	0.619657	2.41683	1.0336	0.328221	2.28209	6.54973	0.0376495
	½LW/IV | Location-Beting Merambong A	76	0	12.0094	28.4489	19.7482	3.95917	0.0515572	-0.922098	0.454148
	½LW/IV | Location-Beting Merambong C	76	0	11.9856	27.4225	19.138	3.40667	0.235437	-0.591869	0.390771
	XLSTAT 2014.5.03 - Two-sample t-test and z-test - on 7/27/2018 at 12:56:49 PM
	Sample 1: Workbook = DI DATA FOR PEERJ.xlsx / Sheet = Leaf dimensions data / Range = 'Leaf dimensions data'!$C$59:$C$135 / 76 rows and 1 column
	Sample 2: Workbook = DI DATA FOR PEERJ.xlsx / Sheet = Leaf dimensions data / Range = 'Leaf dimensions data'!$C$136:$C$212 / 76 rows and 1 column
	Hypothesized difference (D): 0
	Significance level (%): 5
	Population variances for the t-test: Assume equality
	Summary statistics:
	Variable	Observations	Obs. with missing data	Obs. without missing data	Minimum	Maximum	Mean	Std. deviation
	LL (mm)	76	0	76	23.01	36.14	29.7228	2.67519
	LL (mm)(2)	76	0	76	15.76	27.99	21.2621	2.65911
	t-test for two independent samples / Two-tailed test:
	95% confidence interval on the difference between the means:
	7.60574	9.31557
	Difference	8.46066
	t (Observed value)	19.5545
	|t| (Critical value)	1.97591
	DF	150
	p-value (Two-tailed)	< 0.0001
	alpha	0.05
	Test interpretation:
	H0: The difference between the means is equal to 0.
	Ha: The difference between the means is different from 0.
	As the computed p-value is lower than the significance level alpha=0.05, one should reject the null hypothesis H0, and accept the alternative hypothesis Ha.
	The risk to reject the null hypothesis H0 while it is true is lower than 0.01%.
	XLSTAT 2014.5.03 - Two-sample t-test and z-test - on 7/27/2018 at 12:57:32 PM
	Sample 1: Workbook = DI DATA FOR PEERJ.xlsx / Sheet = Leaf dimensions data / Range = 'Leaf dimensions data'!$D$59:$D$135 / 76 rows and 1 column
	Sample 2: Workbook = DI DATA FOR PEERJ.xlsx / Sheet = Leaf dimensions data / Range = 'Leaf dimensions data'!$D$136:$D$212 / 76 rows and 1 column
	Hypothesized difference (D): 0
	Significance level (%): 5
	Population variances for the t-test: Assume equality
	Summary statistics:
	Variable	Observations	Obs. with missing data	Obs. without missing data	Minimum	Maximum	Mean	Std. deviation
	LW (mm)	76	0	76	11.97	17.29	15.205	1.26633
	LW (mm)(2)	76	0	76	8.29	15.09	11.5408	1.37318
	t-test for two independent samples / Two-tailed test:
	95% confidence interval on the difference between the means:
	3.24084	4.08758
	Difference	3.66421
	t (Observed value)	17.1011
	|t| (Critical value)	1.97591
	DF	150
	p-value (Two-tailed)	< 0.0001
	alpha	0.05
	Test interpretation:
	H0: The difference between the means is equal to 0.
	Ha: The difference between the means is different from 0.
	As the computed p-value is lower than the significance level alpha=0.05, one should reject the null hypothesis H0, and accept the alternative hypothesis Ha.
	The risk to reject the null hypothesis H0 while it is true is lower than 0.01%.
	XLSTAT 2014.5.03 - Two-sample t-test and z-test - on 7/27/2018 at 12:59:10 PM
	Sample 1: Workbook = DI DATA FOR PEERJ.xlsx / Sheet = Leaf dimensions data / Range = 'Leaf dimensions data'!$E$59:$E$135 / 76 rows and 1 column
	Sample 2: Workbook = DI DATA FOR PEERJ.xlsx / Sheet = Leaf dimensions data / Range = 'Leaf dimensions data'!$E$136:$E$212 / 76 rows and 1 column
	Hypothesized difference (D): 0
	Significance level (%): 5
	Population variances for the t-test: Assume equality
	Summary statistics:
	Variable	Observations	Obs. with missing data	Obs. without missing data	Minimum	Maximum	Mean	Std. deviation
	PL (mm)	76	0	76	11.94	48.07	26.8432	7.73144
	PL (mm)(2)	76	0	76	10.1	33.56	21.7534	4.65647
	t-test for two independent samples / Two-tailed test:
	95% confidence interval on the difference between the means:
	3.04411	7.13536
	Difference	5.08974
	t (Observed value)	4.91627
	|t| (Critical value)	1.97591
	DF	150
	p-value (Two-tailed)	< 0.0001
	alpha	0.05
	Test interpretation:
	H0: The difference between the means is equal to 0.
	Ha: The difference between the means is different from 0.
	As the computed p-value is lower than the significance level alpha=0.05, one should reject the null hypothesis H0, and accept the alternative hypothesis Ha.
	The risk to reject the null hypothesis H0 while it is true is lower than 0.01%.
	XLSTAT 2014.5.03 - Two-sample t-test and z-test - on 7/27/2018 at 12:59:50 PM
	Sample 1: Workbook = DI DATA FOR PEERJ.xlsx / Sheet = Leaf dimensions data / Range = 'Leaf dimensions data'!$F$59:$F$135 / 76 rows and 1 column
	Sample 2: Workbook = DI DATA FOR PEERJ.xlsx / Sheet = Leaf dimensions data / Range = 'Leaf dimensions data'!$F$136:$F$212 / 76 rows and 1 column
	Hypothesized difference (D): 0
	Significance level (%): 5
	Population variances for the t-test: Assume equality
	Summary statistics:
	Variable	Observations	Obs. with missing data	Obs. without missing data	Minimum	Maximum	Mean	Std. deviation
	IV (mm)	76	0	76	0.293333	0.633333	0.398333	0.0776783
	IV (mm)(2)	76	0	76	0.233333	0.466667	0.30693	0.0435389
	t-test for two independent samples / Two-tailed test:
	95% confidence interval on the difference between the means:
	0.0712206	0.111586
	Difference	0.0914035
	t (Observed value)	8.94839
	|t| (Critical value)	1.97591
	DF	150
	p-value (Two-tailed)	< 0.0001
	alpha	0.05
	Test interpretation:
	H0: The difference between the means is equal to 0.
	Ha: The difference between the means is different from 0.
	As the computed p-value is lower than the significance level alpha=0.05, one should reject the null hypothesis H0, and accept the alternative hypothesis Ha.
	The risk to reject the null hypothesis H0 while it is true is lower than 0.01%.
	XLSTAT 2014.5.03 - Two-sample t-test and z-test - on 7/27/2018 at 1:00:32 PM
	Sample 1: Workbook = DI DATA FOR PEERJ.xlsx / Sheet = Leaf dimensions data / Range = 'Leaf dimensions data'!$G$59:$G$135 / 76 rows and 1 column
	Sample 2: Workbook = DI DATA FOR PEERJ.xlsx / Sheet = Leaf dimensions data / Range = 'Leaf dimensions data'!$G$136:$G$212 / 76 rows and 1 column
	Hypothesized difference (D): 0
	Significance level (%): 5
	Population variances for the t-test: Assume equality
	Summary statistics:
	Variable	Observations	Obs. with missing data	Obs. without missing data	Minimum	Maximum	Mean	Std. deviation
	CVA	76	0	76	20	32	24.6184	3.01979
	CVA(2)	76	0	76	11	20	14.6974	1.57497
	t-test for two independent samples / Two-tailed test:
	95% confidence interval on the difference between the means:
	9.14912	10.693
	Difference	9.92105
	t (Observed value)	25.3946
	|t| (Critical value)	1.97591
	DF	150
	p-value (Two-tailed)	< 0.0001
	alpha	0.05
	Test interpretation:
	H0: The difference between the means is equal to 0.
	Ha: The difference between the means is different from 0.
	As the computed p-value is lower than the significance level alpha=0.05, one should reject the null hypothesis H0, and accept the alternative hypothesis Ha.
	The risk to reject the null hypothesis H0 while it is true is lower than 0.01%.
	XLSTAT 2014.5.03 - Two-sample t-test and z-test - on 7/27/2018 at 1:01:25 PM
	Sample 1: Workbook = DI DATA FOR PEERJ.xlsx / Sheet = Leaf dimensions data / Range = 'Leaf dimensions data'!$H$59:$H$135 / 76 rows and 1 column
	Sample 2: Workbook = DI DATA FOR PEERJ.xlsx / Sheet = Leaf dimensions data / Range = 'Leaf dimensions data'!$H$136:$H$212 / 76 rows and 1 column
	Hypothesized difference (D): 0
	Significance level (%): 5
	Population variances for the t-test: Assume equality
	Summary statistics:
	Variable	Observations	Obs. with missing data	Obs. without missing data	Minimum	Maximum	Mean	Std. deviation
	NOC	76	0	76	50	75	60.0658	5.74418
	NOC(2)	76	0	76	50	70	57.4342	4.79537
	t-test for two independent samples / Two-tailed test:
	95% confidence interval on the difference between the means:
	0.935604	4.32755
	Difference	2.63158
	t (Observed value)	3.06594
	|t| (Critical value)	1.97591
	DF	150
	p-value (Two-tailed)	0.00257432
	alpha	0.05
	Test interpretation:
	H0: The difference between the means is equal to 0.
	Ha: The difference between the means is different from 0.
	As the computed p-value is lower than the significance level alpha=0.05, one should reject the null hypothesis H0, and accept the alternative hypothesis Ha.
	The risk to reject the null hypothesis H0 while it is true is lower than 0.26%.
	XLSTAT 2014.5.03 - Two-sample t-test and z-test - on 7/27/2018 at 1:02:12 PM
	Sample 1: Workbook = DI DATA FOR PEERJ.xlsx / Sheet = Leaf dimensions data / Range = 'Leaf dimensions data'!$I$59:$I$135 / 76 rows and 1 column
	Sample 2: Workbook = DI DATA FOR PEERJ.xlsx / Sheet = Leaf dimensions data / Range = 'Leaf dimensions data'!$I$136:$I$212 / 76 rows and 1 column
	Hypothesized difference (D): 0
	Significance level (%): 5
	Population variances for the t-test: Assume equality
	Summary statistics:
	Variable	Observations	Obs. with missing data	Obs. without missing data	Minimum	Maximum	Mean	Std. deviation
	LL/LW	76	0	76	1.53094	2.33476	1.95959	0.152465
	LL/LW(2)	76	0	76	1.49187	2.3945	1.84837	0.163946
	t-test for two independent samples / Two-tailed test:
	95% confidence interval on the difference between the means:
	0.060473	0.16196
	Difference	0.111217
	t (Observed value)	4.33066
	|t| (Critical value)	1.97591
	DF	150
	p-value (Two-tailed)	< 0.0001
	alpha	0.05
	Test interpretation:
	H0: The difference between the means is equal to 0.
	Ha: The difference between the means is different from 0.
	As the computed p-value is lower than the significance level alpha=0.05, one should reject the null hypothesis H0, and accept the alternative hypothesis Ha.
	The risk to reject the null hypothesis H0 while it is true is lower than 0.01%.
	XLSTAT 2014.5.03 - Two-sample t-test and z-test - on 7/27/2018 at 1:03:08 PM
	Sample 1: Workbook = DI DATA FOR PEERJ.xlsx / Sheet = Leaf dimensions data / Range = 'Leaf dimensions data'!$J$59:$J$135 / 76 rows and 1 column
	Sample 2: Workbook = DI DATA FOR PEERJ.xlsx / Sheet = Leaf dimensions data / Range = 'Leaf dimensions data'!$J$136:$J$212 / 76 rows and 1 column
	Hypothesized difference (D): 0
	Significance level (%): 5
	Population variances for the t-test: Assume equality
	Summary statistics:
	Variable	Observations	Obs. with missing data	Obs. without missing data	Minimum	Maximum	Mean	Std. deviation
	LL/PL	76	0	76	0.612024	2.38248	1.20861	0.392868
	LL/PL(2)	76	0	76	0.619657	2.41683	1.0336	0.328221
	t-test for two independent samples / Two-tailed test:
	95% confidence interval on the difference between the means:
	0.0589716	0.291032
	Difference	0.175002
	t (Observed value)	2.98015
	|t| (Critical value)	1.97591
	DF	150
	p-value (Two-tailed)	0.00336217
	alpha	0.05
	Test interpretation:
	H0: The difference between the means is equal to 0.
	Ha: The difference between the means is different from 0.
	As the computed p-value is lower than the significance level alpha=0.05, one should reject the null hypothesis H0, and accept the alternative hypothesis Ha.
	The risk to reject the null hypothesis H0 while it is true is lower than 0.34%.
	XLSTAT 2014.5.03 - Two-sample t-test and z-test - on 7/27/2018 at 1:04:10 PM
	Sample 1: Workbook = DI DATA FOR PEERJ.xlsx / Sheet = Leaf dimensions data / Range = 'Leaf dimensions data'!$K$59:$K$135 / 76 rows and 1 column
	Sample 2: Workbook = DI DATA FOR PEERJ.xlsx / Sheet = Leaf dimensions data / Range = 'Leaf dimensions data'!$K$136:$K$212 / 76 rows and 1 column
	Hypothesized difference (D): 0
	Significance level (%): 5
	Population variances for the t-test: Assume equality
	Summary statistics:
	Variable	Observations	Obs. with missing data	Obs. without missing data	Minimum	Maximum	Mean	Std. deviation
	½LW/IV	76	0	76	12.0094	28.4489	19.7482	3.95917
	½LW/IV(2)	76	0	76	11.9856	27.4225	19.138	3.40667
	t-test for two independent samples / Two-tailed test:
	95% confidence interval on the difference between the means:
	-0.57358	1.79405
	Difference	0.610237
	t (Observed value)	1.01854
	|t| (Critical value)	1.97591
	DF	150
	p-value (Two-tailed)	0.310059
	alpha	0.05
	Test interpretation:
	H0: The difference between the means is equal to 0.
	Ha: The difference between the means is different from 0.
	As the computed p-value is greater than the significance level alpha=0.05, one cannot reject the null hypothesis H0.
	The risk to reject the null hypothesis H0 while it is true is 31.01%.
	Species: Halophila ovalis
	XLSTAT 2014.5.03 - Descriptive statistics - on 7/27/2018 at 1:14:38 PM
	Quantitative data: Workbook = DI DATA FOR PEERJ.xlsx / Sheet = Leaf dimensions data / Range = 'Leaf dimensions data'!$C$216:$K$346 / 130 rows and 9 columns
	Subsamples: Workbook = DI DATA FOR PEERJ.xlsx / Sheet = Leaf dimensions data / Range = 'Leaf dimensions data'!$B$216:$B$346 / 130 rows and 1 column
	Descriptive statistics (Quantitative data):
	Sample	No. of observations	No. of missing values	Minimum	Maximum	Mean	Standard deviation (n-1)	Skewness (Pearson)	Kurtosis (Pearson)	Standard error of the mean
	LL (mm) | Location-Beting Merambong A	65	0	13.93	23.74	18.6197	2.1743	0.257954	-0.267378	0.269689
	LL (mm) | Location-Beting Merambong C	65	0	12.74	22.31	17.0638	2.01022	-0.0967646	-0.16734	0.249337
	LW (mm) | Location-Beting Merambong A	65	0	6.16	10.9	8.94554	1.11071	-0.232929	-0.688451	0.137766
	LW (mm) | Location-Beting Merambong C	65	0	5.7	10.4	7.67231	1.14088	0.40012	-0.551258	0.141508
	PL (mm) | Location-Beting Merambong A	65	0	15.07	48.96	25.9143	6.82729	0.815819	0.774211	0.846822
	PL (mm) | Location-Beting Merambong C	65	0	5.05	32.06	22.1726	6.12707	-0.409501	-0.712041	0.759969
	IV (mm) | Location-Beting Merambong A	65	0	0.233333	0.426667	0.308051	0.0400429	0.424094	0.206359	0.00496671
	IV (mm) | Location-Beting Merambong C	65	0	0.17	0.37	0.257692	0.0432889	0.543407	0.131229	0.00536933
	CVA | Location-Beting Merambong A	65	0	11	18	14.6923	1.4992	-0.557625	0.106308	0.185953
	CVA | Location-Beting Merambong C	65	0	11	18	14.7692	1.50799	-0.456633	-0.132222	0.187043
	NOC | Location-Beting Merambong A	65	0	50	70	55.9231	5.92217	0.548357	-0.816206	0.734555
	NOC | Location-Beting Merambong C	65	0	50	70	60.7385	6.11933	0.0485523	-0.956563	0.759009
	LL/LW | Location-Beting Merambong A	65	0	1.66014	3.00582	2.09426	0.215758	1.17082	3.54904	0.0267614
	LL/LW | Location-Beting Merambong C	65	0	1.89343	2.70819	2.24101	0.199022	0.173541	-0.724773	0.0246857
	LL/PL | Location-Beting Merambong A	65	0	0.464869	1.26681	0.762536	0.202433	0.584668	-0.59703	0.0251087
	LL/PL | Location-Beting Merambong C	65	0	0.459265	2.71881	0.845332	0.331718	2.96186	13.6805	0.0411445
	½LW/IV | Location-Beting Merambong A	65	0	9.86719	20.0132	14.7062	2.32401	0.178938	-0.468052	0.288258
	½LW/IV | Location-Beting Merambong C	65	0	9.79327	27.3684	15.2435	3.21539	0.894901	1.71328	0.398821
	XLSTAT 2014.5.03 - Two-sample t-test and z-test - on 7/27/2018 at 1:17:50 PM
	Sample 1: Workbook = DI DATA FOR PEERJ.xlsx / Sheet = Leaf dimensions data / Range = 'Leaf dimensions data'!$C$216:$C$281 / 65 rows and 1 column
	Sample 2: Workbook = DI DATA FOR PEERJ.xlsx / Sheet = Leaf dimensions data / Range = 'Leaf dimensions data'!$C$282:$C$347 / 65 rows and 1 column
	Hypothesized difference (D): 0
	Significance level (%): 5
	Population variances for the t-test: Assume equality
	Summary statistics:
	Variable	Observations	Obs. with missing data	Obs. without missing data	Minimum	Maximum	Mean	Std. deviation
	LL (mm)	65	0	65	13.93	23.74	18.6197	2.1743
	LL (mm)(2)	65	0	65	12.74	22.31	17.0638	2.01022
	t-test for two independent samples / Two-tailed test:
	95% confidence interval on the difference between the means:
	0.829103	2.28259
	Difference	1.55585
	t (Observed value)	4.23604
	|t| (Critical value)	1.97867
	DF	128
	p-value (Two-tailed)	< 0.0001
	alpha	0.05
	Test interpretation:
	H0: The difference between the means is equal to 0.
	Ha: The difference between the means is different from 0.
	As the computed p-value is lower than the significance level alpha=0.05, one should reject the null hypothesis H0, and accept the alternative hypothesis Ha.
	The risk to reject the null hypothesis H0 while it is true is lower than 0.01%.
	XLSTAT 2014.5.03 - Two-sample t-test and z-test - on 7/27/2018 at 1:18:34 PM
	Sample 1: Workbook = DI DATA FOR PEERJ.xlsx / Sheet = Leaf dimensions data / Range = 'Leaf dimensions data'!$D$216:$D$281 / 65 rows and 1 column
	Sample 2: Workbook = DI DATA FOR PEERJ.xlsx / Sheet = Leaf dimensions data / Range = 'Leaf dimensions data'!$D$282:$D$347 / 65 rows and 1 column
	Hypothesized difference (D): 0
	Significance level (%): 5
	Population variances for the t-test: Assume equality
	Summary statistics:
	Variable	Observations	Obs. with missing data	Obs. without missing data	Minimum	Maximum	Mean	Std. deviation
	LW (mm)	65	0	65	6.16	10.9	8.94554	1.11071
	LW (mm)(2)	65	0	65	5.7	10.4	7.67231	1.14088
	t-test for two independent samples / Two-tailed test:
	95% confidence interval on the difference between the means:
	0.882454	1.66401
	Difference	1.27323
	t (Observed value)	6.44692
	|t| (Critical value)	1.97867
	DF	128
	p-value (Two-tailed)	< 0.0001
	alpha	0.05
	Test interpretation:
	H0: The difference between the means is equal to 0.
	Ha: The difference between the means is different from 0.
	As the computed p-value is lower than the significance level alpha=0.05, one should reject the null hypothesis H0, and accept the alternative hypothesis Ha.
	The risk to reject the null hypothesis H0 while it is true is lower than 0.01%.
	XLSTAT 2014.5.03 - Two-sample t-test and z-test - on 7/27/2018 at 1:19:18 PM
	Sample 1: Workbook = DI DATA FOR PEERJ.xlsx / Sheet = Leaf dimensions data / Range = 'Leaf dimensions data'!$E$216:$E$281 / 65 rows and 1 column
	Sample 2: Workbook = DI DATA FOR PEERJ.xlsx / Sheet = Leaf dimensions data / Range = 'Leaf dimensions data'!$E$282:$E$347 / 65 rows and 1 column
	Hypothesized difference (D): 0
	Significance level (%): 5
	Population variances for the t-test: Assume equality
	Summary statistics:
	Variable	Observations	Obs. with missing data	Obs. without missing data	Minimum	Maximum	Mean	Std. deviation
	PL (mm)	65	0	65	15.07	48.96	25.9143	6.82729
	PL (mm)(2)	65	0	65	5.05	32.06	22.1726	6.12707
	t-test for two independent samples / Two-tailed test:
	95% confidence interval on the difference between the means:
	1.4903	5.99309
	Difference	3.74169
	t (Observed value)	3.28844
	|t| (Critical value)	1.97867
	DF	128
	p-value (Two-tailed)	0.00130103
	alpha	0.05
	Test interpretation:
	H0: The difference between the means is equal to 0.
	Ha: The difference between the means is different from 0.
	As the computed p-value is lower than the significance level alpha=0.05, one should reject the null hypothesis H0, and accept the alternative hypothesis Ha.
	The risk to reject the null hypothesis H0 while it is true is lower than 0.13%.
	XLSTAT 2014.5.03 - Two-sample t-test and z-test - on 7/27/2018 at 1:20:25 PM
	Sample 1: Workbook = DI DATA FOR PEERJ.xlsx / Sheet = Leaf dimensions data / Range = 'Leaf dimensions data'!$F$216:$F$281 / 65 rows and 1 column
	Sample 2: Workbook = DI DATA FOR PEERJ.xlsx / Sheet = Leaf dimensions data / Range = 'Leaf dimensions data'!$F$282:$F$347 / 65 rows and 1 column
	Hypothesized difference (D): 0
	Significance level (%): 5
	Population variances for the t-test: Assume equality
	Summary statistics:
	Variable	Observations	Obs. with missing data	Obs. without missing data	Minimum	Maximum	Mean	Std. deviation
	IV (mm)	65	0	65	0.233333	0.426667	0.308051	0.0400429
	IV (mm)(2)	65	0	65	0.17	0.37	0.257692	0.0432889
	t-test for two independent samples / Two-tailed test:
	95% confidence interval on the difference between the means:
	0.0358865	0.0648314
	Difference	0.050359
	t (Observed value)	6.88507
	|t| (Critical value)	1.97867
	DF	128
	p-value (Two-tailed)	< 0.0001
	alpha	0.05
	Test interpretation:
	H0: The difference between the means is equal to 0.
	Ha: The difference between the means is different from 0.
	As the computed p-value is lower than the significance level alpha=0.05, one should reject the null hypothesis H0, and accept the alternative hypothesis Ha.
	The risk to reject the null hypothesis H0 while it is true is lower than 0.01%.
	XLSTAT 2014.5.03 - Two-sample t-test and z-test - on 7/27/2018 at 1:22:09 PM
	Sample 1: Workbook = DI DATA FOR PEERJ.xlsx / Sheet = Leaf dimensions data / Range = 'Leaf dimensions data'!$G$216:$G$281 / 65 rows and 1 column
	Sample 2: Workbook = DI DATA FOR PEERJ.xlsx / Sheet = Leaf dimensions data / Range = 'Leaf dimensions data'!$G$282:$G$347 / 65 rows and 1 column
	Hypothesized difference (D): 0
	Significance level (%): 5
	Population variances for the t-test: Assume equality
	Summary statistics:
	Variable	Observations	Obs. with missing data	Obs. without missing data	Minimum	Maximum	Mean	Std. deviation
	CVA	65	0	65	11	18	14.6923	1.4992
	CVA(2)	65	0	65	11	18	14.7692	1.50799
	t-test for two independent samples / Two-tailed test:
	95% confidence interval on the difference between the means:
	-0.598796	0.44495
	Difference	-0.0769231
	t (Observed value)	-0.291652
	|t| (Critical value)	1.97867
	DF	128
	p-value (Two-tailed)	0.771025
	alpha	0.05
	Test interpretation:
	H0: The difference between the means is equal to 0.
	Ha: The difference between the means is different from 0.
	As the computed p-value is greater than the significance level alpha=0.05, one cannot reject the null hypothesis H0.
	The risk to reject the null hypothesis H0 while it is true is 77.10%.
	XLSTAT 2014.5.03 - Two-sample t-test and z-test - on 7/27/2018 at 1:22:45 PM
	Sample 1: Workbook = DI DATA FOR PEERJ.xlsx / Sheet = Leaf dimensions data / Range = 'Leaf dimensions data'!$H$216:$H$281 / 65 rows and 1 column
	Sample 2: Workbook = DI DATA FOR PEERJ.xlsx / Sheet = Leaf dimensions data / Range = 'Leaf dimensions data'!$H$282:$H$347 / 65 rows and 1 column
	Hypothesized difference (D): 0
	Significance level (%): 5
	Population variances for the t-test: Assume equality
	Summary statistics:
	Variable	Observations	Obs. with missing data	Obs. without missing data	Minimum	Maximum	Mean	Std. deviation
	NOC	65	0	65	50	70	55.9231	5.92217
	NOC(2)	65	0	65	50	70	60.7385	6.11933
	t-test for two independent samples / Two-tailed test:
	95% confidence interval on the difference between the means:
	-6.90536	-2.72541
	Difference	-4.81538
	t (Observed value)	-4.55894
	|t| (Critical value)	1.97867
	DF	128
	p-value (Two-tailed)	< 0.0001
	alpha	0.05
	Test interpretation:
	H0: The difference between the means is equal to 0.
	Ha: The difference between the means is different from 0.
	As the computed p-value is lower than the significance level alpha=0.05, one should reject the null hypothesis H0, and accept the alternative hypothesis Ha.
	The risk to reject the null hypothesis H0 while it is true is lower than 0.01%.
	XLSTAT 2014.5.03 - Two-sample t-test and z-test - on 7/27/2018 at 1:23:40 PM
	Sample 1: Workbook = DI DATA FOR PEERJ.xlsx / Sheet = Leaf dimensions data / Range = 'Leaf dimensions data'!$I$216:$I$281 / 65 rows and 1 column
	Sample 2: Workbook = DI DATA FOR PEERJ.xlsx / Sheet = Leaf dimensions data / Range = 'Leaf dimensions data'!$I$282:$I$347 / 65 rows and 1 column
	Hypothesized difference (D): 0
	Significance level (%): 5
	Population variances for the t-test: Assume equality
	Summary statistics:
	Variable	Observations	Obs. with missing data	Obs. without missing data	Minimum	Maximum	Mean	Std. deviation
	LL/LW	65	0	65	1.66014	3.00582	2.09426	0.215758
	LL/LW(2)	65	0	65	1.89343	2.70819	2.24101	0.199022
	t-test for two independent samples / Two-tailed test:
	95% confidence interval on the difference between the means:
	-0.21879	-0.0747104
	Difference	-0.14675
	t (Observed value)	-4.03069
	|t| (Critical value)	1.97867
	DF	128
	p-value (Two-tailed)	< 0.0001
	alpha	0.05
	Test interpretation:
	H0: The difference between the means is equal to 0.
	Ha: The difference between the means is different from 0.
	As the computed p-value is lower than the significance level alpha=0.05, one should reject the null hypothesis H0, and accept the alternative hypothesis Ha.
	The risk to reject the null hypothesis H0 while it is true is lower than 0.01%.
	XLSTAT 2014.5.03 - Two-sample t-test and z-test - on 7/27/2018 at 1:24:21 PM
	Sample 1: Workbook = DI DATA FOR PEERJ.xlsx / Sheet = Leaf dimensions data / Range = 'Leaf dimensions data'!$J$216:$J$281 / 65 rows and 1 column
	Sample 2: Workbook = DI DATA FOR PEERJ.xlsx / Sheet = Leaf dimensions data / Range = 'Leaf dimensions data'!$J$282:$J$347 / 65 rows and 1 column
	Hypothesized difference (D): 0
	Significance level (%): 5
	Population variances for the t-test: Assume equality
	Summary statistics:
	Variable	Observations	Obs. with missing data	Obs. without missing data	Minimum	Maximum	Mean	Std. deviation
	LL/PL	65	0	65	0.464869	1.26681	0.762536	0.202433
	LL/PL(2)	65	0	65	0.459265	2.71881	0.845332	0.331718
	t-test for two independent samples / Two-tailed test:
	95% confidence interval on the difference between the means:
	-0.17817	0.0125774
	Difference	-0.0827961
	t (Observed value)	-1.71773
	|t| (Critical value)	1.97867
	DF	128
	p-value (Two-tailed)	0.0882634
	alpha	0.05
	Test interpretation:
	H0: The difference between the means is equal to 0.
	Ha: The difference between the means is different from 0.
	As the computed p-value is greater than the significance level alpha=0.05, one cannot reject the null hypothesis H0.
	The risk to reject the null hypothesis H0 while it is true is 8.83%.
	XLSTAT 2014.5.03 - Two-sample t-test and z-test - on 7/27/2018 at 1:24:56 PM
	Sample 1: Workbook = DI DATA FOR PEERJ.xlsx / Sheet = Leaf dimensions data / Range = 'Leaf dimensions data'!$K$216:$K$281 / 65 rows and 1 column
	Sample 2: Workbook = DI DATA FOR PEERJ.xlsx / Sheet = Leaf dimensions data / Range = 'Leaf dimensions data'!$K$282:$K$347 / 65 rows and 1 column
	Hypothesized difference (D): 0
	Significance level (%): 5
	Population variances for the t-test: Assume equality
	Summary statistics:
	Variable	Observations	Obs. with missing data	Obs. without missing data	Minimum	Maximum	Mean	Std. deviation
	½LW/IV	65	0	65	9.86719	20.0132	14.7062	2.32401
	½LW/IV(2)	65	0	65	9.79327	27.3684	15.2435	3.21539
	t-test for two independent samples / Two-tailed test:
	95% confidence interval on the difference between the means:
	-1.51095	0.436407
	Difference	-0.537274
	t (Observed value)	-1.09182
	|t| (Critical value)	1.97867
	DF	128
	p-value (Two-tailed)	0.276961
	alpha	0.05
	Test interpretation:
	H0: The difference between the means is equal to 0.
	Ha: The difference between the means is different from 0.
	As the computed p-value is greater than the significance level alpha=0.05, one cannot reject the null hypothesis H0.
	The risk to reject the null hypothesis H0 while it is true is 27.70%.
	Species: Halophila spinulosa
	XLSTAT 2014.5.03 - Descriptive statistics - on 7/27/2018 at 2:27:27 PM
	Quantitative data: Workbook = DI DATA FOR PEERJ.xlsx / Sheet = 1) Leaf dimensions data / Range = '1) Leaf dimensions data'!$C$349:$I$529 / 180 rows and 7 columns
	Subsamples: Workbook = DI DATA FOR PEERJ.xlsx / Sheet = 1) Leaf dimensions data / Range = '1) Leaf dimensions data'!$B$349:$B$529 / 180 rows and 1 column
	Descriptive statistics (Quantitative data):
	Sample	No. of observations	No. of missing values	Minimum	Maximum	Mean	Standard deviation (n-1)	Skewness (Pearson)	Kurtosis (Pearson)	Standard error of the mean
	LL (mm) | location-Beting Merambong A	90	78	52.8	133.4	87.8525	24.1869	0.811146	-0.234401	6.98217
	LL (mm) | location-Beting Merambong C	90	78	61.27	113.52	84.4867	18.7029	0.26736	-1.18128	5.39906
	LW (mm) | location-Beting Merambong A	90	78	27.99	32.44	30.3242	1.49458	-0.189894	-1.28406	0.431448
	LW (mm) | location-Beting Merambong C	90	78	23.81	34.33	28.8567	3.9468	0.152409	-1.30955	1.13934
	LTL (mm) | location-Beting Merambong A	90	0	12.21	17.83	15.7997	1.07122	-0.677389	0.371445	0.112916
	LTL (mm) | location-Beting Merambong C	90	0	10.77	19.42	14.7249	1.9924	0.48356	-0.588798	0.210017
	LTW (mm) | location-Beting Merambong A	90	0	2.92	4.53	3.753	0.346029	-0.322623	-0.300158	0.0364746
	LTW (mm) | location-Beting Merambong C	90	0	2.4	4.79	3.37889	0.658799	0.525117	-0.77382	0.0694436
	NOL | location-Beting Merambong A	90	78	10	25	16.5	4.44154	0.731484	-0.319183	1.28216
	NOL | location-Beting Merambong C	90	78	11	21	16.8333	3.35297	-0.181641	-1.20527	0.96792
	LL/LW | location-Beting Merambong A	90	78	1.88639	4.61113	2.89445	0.791238	1.09055	0.184317	0.228411
	LL/LW | location-Beting Merambong C	90	78	2.06088	4.76774	2.97207	0.779053	0.955294	0.293102	0.224893
	LTL/LTW | location-Beting Merambong A	90	0	2.9708	4.98738	4.23395	0.359136	-0.562019	0.875231	0.0378562
	LTL/LTW | location-Beting Merambong C	90	0	3.48643	5.86585	4.42576	0.498421	0.664236	0.0559487	0.0525382
	XLSTAT 2014.5.03 - Two-sample t-test and z-test - on 7/27/2018 at 3:19:20 PM
	Sample 1: Workbook = DI DATA FOR PEERJ.xlsx / Sheet = 1) Leaf dimensions data / Range = '1) Leaf dimensions data'!$C$349:$C$361 / 12 rows and 1 column
	Sample 2: Workbook = DI DATA FOR PEERJ.xlsx / Sheet = 1) Leaf dimensions data / Range = '1) Leaf dimensions data'!$C$440:$C$452 / 12 rows and 1 column
	Hypothesized difference (D): 0
	Significance level (%): 5
	Population variances for the t-test: Assume equality
	Summary statistics:
	Variable	Observations	Obs. with missing data	Obs. without missing data	Minimum	Maximum	Mean	Std. deviation
	LL (mm)	12	0	12	52.8	133.4	87.8525	24.1869
	LL (mm)(2)	12	0	12	61.27	113.52	84.4867	18.7029
	t-test for two independent samples / Two-tailed test:
	95% confidence interval on the difference between the means:
	-14.9384	21.6701
	Difference	3.36583
	t (Observed value)	0.381349
	|t| (Critical value)	2.07387
	DF	22
	p-value (Two-tailed)	0.706603
	alpha	0.05
	Test interpretation:
	H0: The difference between the means is equal to 0.
	Ha: The difference between the means is different from 0.
	As the computed p-value is greater than the significance level alpha=0.05, one cannot reject the null hypothesis H0.
	The risk to reject the null hypothesis H0 while it is true is 70.66%.
	XLSTAT 2014.5.03 - Two-sample t-test and z-test - on 7/27/2018 at 3:19:59 PM
	Sample 1: Workbook = DI DATA FOR PEERJ.xlsx / Sheet = 1) Leaf dimensions data / Range = '1) Leaf dimensions data'!$D$349:$D$361 / 12 rows and 1 column
	Sample 2: Workbook = DI DATA FOR PEERJ.xlsx / Sheet = 1) Leaf dimensions data / Range = '1) Leaf dimensions data'!$D$440:$D$452 / 12 rows and 1 column
	Hypothesized difference (D): 0
	Significance level (%): 5
	Population variances for the t-test: Assume equality
	Summary statistics:
	Variable	Observations	Obs. with missing data	Obs. without missing data	Minimum	Maximum	Mean	Std. deviation
	LW (mm)	12	0	12	27.99	32.44	30.3242	1.49458
	LW (mm)(2)	12	0	12	23.81	34.33	28.8567	3.9468
	t-test for two independent samples / Two-tailed test:
	95% confidence interval on the difference between the means:
	-1.05909	3.99409
	Difference	1.4675
	t (Observed value)	1.20455
	|t| (Critical value)	2.07387
	DF	22
	p-value (Two-tailed)	0.241176
	alpha	0.05
	Test interpretation:
	H0: The difference between the means is equal to 0.
	Ha: The difference between the means is different from 0.
	As the computed p-value is greater than the significance level alpha=0.05, one cannot reject the null hypothesis H0.
	The risk to reject the null hypothesis H0 while it is true is 24.12%.
	XLSTAT 2014.5.03 - Two-sample t-test and z-test - on 7/27/2018 at 3:37:44 PM
	Sample 1: Workbook = DI DATA FOR PEERJ.xlsx / Sheet = 1) Leaf dimensions data / Range = '1) Leaf dimensions data'!$E$349:$E$439 / 90 rows and 1 column
	Sample 2: Workbook = DI DATA FOR PEERJ.xlsx / Sheet = 1) Leaf dimensions data / Range = '1) Leaf dimensions data'!$E$440:$E$530 / 90 rows and 1 column
	Hypothesized difference (D): 0
	Significance level (%): 5
	Population variances for the t-test: Assume equality
	Summary statistics:
	Variable	Observations	Obs. with missing data	Obs. without missing data	Minimum	Maximum	Mean	Std. deviation
	LTL (mm)	90	0	90	12.21	17.83	15.7997	1.07122
	LTL (mm)(2)	90	0	90	10.77	19.42	14.7249	1.9924
	t-test for two independent samples / Two-tailed test:
	95% confidence interval on the difference between the means:
	0.604229	1.54533
	Difference	1.07478
	t (Observed value)	4.50739
	|t| (Critical value)	1.97338
	DF	178
	p-value (Two-tailed)	< 0.0001
	alpha	0.05
	Test interpretation:
	H0: The difference between the means is equal to 0.
	Ha: The difference between the means is different from 0.
	As the computed p-value is lower than the significance level alpha=0.05, one should reject the null hypothesis H0, and accept the alternative hypothesis Ha.
	The risk to reject the null hypothesis H0 while it is true is lower than 0.01%.
	XLSTAT 2014.5.03 - Two-sample t-test and z-test - on 7/27/2018 at 3:39:51 PM
	Sample 1: Workbook = DI DATA FOR PEERJ.xlsx / Sheet = 1) Leaf dimensions data / Range = '1) Leaf dimensions data'!$F$349:$F$439 / 90 rows and 1 column
	Sample 2: Workbook = DI DATA FOR PEERJ.xlsx / Sheet = 1) Leaf dimensions data / Range = '1) Leaf dimensions data'!$F$440:$F$530 / 90 rows and 1 column
	Hypothesized difference (D): 0
	Significance level (%): 5
	Population variances for the t-test: Assume equality
	Summary statistics:
	Variable	Observations	Obs. with missing data	Obs. without missing data	Minimum	Maximum	Mean	Std. deviation
	LTW (mm)	90	0	90	2.92	4.53	3.753	0.346029
	LTW (mm)(2)	90	0	90	2.4	4.79	3.37889	0.658799
	t-test for two independent samples / Two-tailed test:
	95% confidence interval on the difference between the means:
	0.219319	0.528903
	Difference	0.374111
	t (Observed value)	4.7694
	|t| (Critical value)	1.97338
	DF	178
	p-value (Two-tailed)	< 0.0001
	alpha	0.05
	Test interpretation:
	H0: The difference between the means is equal to 0.
	Ha: The difference between the means is different from 0.
	As the computed p-value is lower than the significance level alpha=0.05, one should reject the null hypothesis H0, and accept the alternative hypothesis Ha.
	The risk to reject the null hypothesis H0 while it is true is lower than 0.01%.
	XLSTAT 2014.5.03 - Two-sample t-test and z-test - on 7/27/2018 at 3:40:22 PM
	Sample 1: Workbook = DI DATA FOR PEERJ.xlsx / Sheet = 1) Leaf dimensions data / Range = '1) Leaf dimensions data'!$G$349:$G$361 / 12 rows and 1 column
	Sample 2: Workbook = DI DATA FOR PEERJ.xlsx / Sheet = 1) Leaf dimensions data / Range = '1) Leaf dimensions data'!$G$440:$G$452 / 12 rows and 1 column
	Hypothesized difference (D): 0
	Significance level (%): 5
	Population variances for the t-test: Assume equality
	Summary statistics:
	Variable	Observations	Obs. with missing data	Obs. without missing data	Minimum	Maximum	Mean	Std. deviation
	NOL	12	0	12	10	25	16.5	4.44154
	NOL(2)	12	0	12	11	21	16.8333	3.35297
	t-test for two independent samples / Two-tailed test:
	95% confidence interval on the difference between the means:
	-3.66499	2.99832
	Difference	-0.333333
	t (Observed value)	-0.207492
	|t| (Critical value)	2.07387
	DF	22
	p-value (Two-tailed)	0.837534
	alpha	0.05
	Test interpretation:
	H0: The difference between the means is equal to 0.
	Ha: The difference between the means is different from 0.
	As the computed p-value is greater than the significance level alpha=0.05, one cannot reject the null hypothesis H0.
	The risk to reject the null hypothesis H0 while it is true is 83.75%.
	XLSTAT 2014.5.03 - Two-sample t-test and z-test - on 7/27/2018 at 3:41:14 PM
	Sample 1: Workbook = DI DATA FOR PEERJ.xlsx / Sheet = 1) Leaf dimensions data / Range = '1) Leaf dimensions data'!$H$349:$H$361 / 12 rows and 1 column
	Sample 2: Workbook = DI DATA FOR PEERJ.xlsx / Sheet = 1) Leaf dimensions data / Range = '1) Leaf dimensions data'!$H$440:$H$452 / 12 rows and 1 column
	Hypothesized difference (D): 0
	Significance level (%): 5
	Population variances for the t-test: Assume equality
	Summary statistics:
	Variable	Observations	Obs. with missing data	Obs. without missing data	Minimum	Maximum	Mean	Std. deviation
	LL/LW	12	0	12	1.88639	4.61113	2.89445	0.791238
	LL/LW(2)	12	0	12	2.06088	4.76774	2.97207	0.779053
	t-test for two independent samples / Two-tailed test:
	95% confidence interval on the difference between the means:
	-0.742384	0.587151
	Difference	-0.0776167
	t (Observed value)	-0.242141
	|t| (Critical value)	2.07387
	DF	22
	p-value (Two-tailed)	0.810914
	alpha	0.05
	Test interpretation:
	H0: The difference between the means is equal to 0.
	Ha: The difference between the means is different from 0.
	As the computed p-value is greater than the significance level alpha=0.05, one cannot reject the null hypothesis H0.
	The risk to reject the null hypothesis H0 while it is true is 81.09%.
	XLSTAT 2014.5.03 - Two-sample t-test and z-test - on 7/27/2018 at 3:41:48 PM
	Sample 1: Workbook = DI DATA FOR PEERJ.xlsx / Sheet = 1) Leaf dimensions data / Range = '1) Leaf dimensions data'!$I$349:$I$439 / 90 rows and 1 column
	Sample 2: Workbook = DI DATA FOR PEERJ.xlsx / Sheet = 1) Leaf dimensions data / Range = '1) Leaf dimensions data'!$I$440:$I$530 / 90 rows and 1 column
	Hypothesized difference (D): 0
	Significance level (%): 5
	Population variances for the t-test: Assume equality
	Summary statistics:
	Variable	Observations	Obs. with missing data	Obs. without missing data	Minimum	Maximum	Mean	Std. deviation
	LTL/LTW	90	0	90	2.9708	4.98738	4.23395	0.359136
	LTL/LTW(2)	90	0	90	3.48643	5.86585	4.42576	0.498421
	t-test for two independent samples / Two-tailed test:
	95% confidence interval on the difference between the means:
	-0.319597	-0.0640205
	Difference	-0.191809
	t (Observed value)	-2.96202
	|t| (Critical value)	1.97338
	DF	178
	p-value (Two-tailed)	0.00347373
	alpha	0.05
	Test interpretation:
	H0: The difference between the means is equal to 0.
	Ha: The difference between the means is different from 0.
	As the computed p-value is lower than the significance level alpha=0.05, one should reject the null hypothesis H0, and accept the alternative hypothesis Ha.
	The risk to reject the null hypothesis H0 while it is true is lower than 0.35%.

## Sheet:  Biochemical results
Ttest analysis (* meaning significant at p<0.05)
		Means							Std dv						Pr > t						Increment
TPC		E. Acoroides	T. hemprichii	H. major	H. ovalis	H. spinulosa			E. Acoroides	T. hemprichii	H. major	H. ovalis	H. spinulosa		E. Acoroides	T. hemprichii	H. major	H. ovalis	H. spinulosa		E. Acoroides	T. hemprichii	H. major	H. ovalis	H. spinulosa
	Merambong A	6.69	10.14	10.91	10.94	11.35		Merambong A	0.13	0.54	0.7	0.42	1.69		0.0003*	0.0001*	0.249	0.0032*	0.0026*		0.3407	0.5624	0.0686	0.184	0.6521
	Merambong C	4.99	6.49	10.21	9.24	6.87		Merambong C	0.43	0.21	0.84	0.58	0.67
		E. Acoroides	T. hemprichii	H. major	H. ovalis	H. spinulosa
TFC	Merambong A	38.82	41.16	181.2	94.38	75.53		Merambong A	2.99	2.12	5.44	4.94	7.05		0.0001*	0.0001*	0.0001*	0.0021*	0.0039*		1.0083	0.4627	1.2307	0.1626	0.2865
	Merambong C	19.33	28.14	81.23	81.18	58.71		Merambong C	1.54	1.16	2.84	1.42	2.21
		E. Acoroides	T. hemprichii	H. major	H. ovalis	H. spinulosa
DPPH	Merambong A	1.17	9.92	4.15	3.39	1.14		Merambong A	0.76	3.63	3.31	2.5	0.36		0.0001*	0.0012*	0.0040*	0.0003*	0.0043*		-0.9322	-0.5979	-0.7237	-0.8107	-0.9224
	Merambong C	17.25	24.67	15.02	17.91	14.7		Merambong C	2.84	3.66	3.5	2.85	3.53
		E. Acoroides	T. hemprichii	H. major	H. ovalis	H. spinulosa
ABTS	Merambong A	23.33	19.25	22.97	21.51	30.68		Merambong A	4.99	5.2	8.1	0.74	16.24		0.0003*	0.4687	0.1247	0.0380*	0.0304*		4.2427	0.1424	0.4887	0.3736	0.7827
	Merambong C	4.45	16.85	15.43	15.66	17.21		Merambong C	1.44	3.38	2.42	2.44	12.41
		E. Acoroides	T. hemprichii	H. major	H. ovalis	H. spinulosa
FRAP	Merambong A	0.7	0.98	0.78	0.71	0.61		Merambong A	0.14	0.09	0.07	0.03	0.11		0.474	0.0499*	0.108	0.3486	0.1871		-0.2045	-0.5377	-0.473	-0.3879	-0.4959
	Merambong C	0.88	2.12	1.48	1.16	1.21		Merambong C	0.44	0.72	0.61	0.8	0.71
