# Supplementary material for: Morphological and biochemical responses of tropical seagrasses (Family: Hydrocharitaceae) under colonization of the macroalgae Ulva reticulata Forsskål
Source: PeerJ. 2022 Jan 18;10:e12821. doi: 10.7717/peerj.12821 (PMC8781322; doi:10.7717/peerj.12821)
Supplement: Supplemental Information 2 [file peerj-10-12821-s002.xlsx]

## Sheet: GPS coordinates
	GPS coordinates
Seagrass species	Merambong A shoal	Merambong C shoal
Enhalus acoroides	1° 20' 17.65" N, 103° 36' 11.92" E	1° 19' 45.15" N, 103° 35' 50.38" E
Thalassia hemprichii	1° 20' 18.51" N, 103° 36' 10.23" E	1° 19' 58.10" N, 103° 35' 59.47" E
Halophila major	1° 20' 18.29" N, 103° 36' 10.72" E	1° 19' 47.29" N, 103° 35' 52.93" E
Halophila ovalis	1° 20' 15.58" N, 103° 36' 10.19" E	1° 19' 45.85" N, 103° 35' 52.10" E
Halophila spinulosa	1° 20' 17.76" N, 103° 36' 11.83" E	1° 19' 58.76" N, 103° 35' 56.81" E
